# Supplementary material for: Genotyping-by-Sequencing of the regional Pacific abalone (Haliotis discus) genomes reveals population structures and patterns of gene flow
Source: PLoS One. 2021 Apr 7;16(4):e0247815. doi: 10.1371/journal.pone.0247815 (PMC8026068; doi:10.1371/journal.pone.0247815)
Supplement: S1 Table — (XLSX) [file pone.0247815.s006.xlsx]

## Sheet: Korea, Japan
Sample Name	Demultiplexed reads	Mapped reads to reference genome (%)	Number of SNVs (raw)	Number of SNVs (after variant filtration)	Number of SNVs (Final)
GOSEONG01	1141800	865,007 (75.76%)	10546	7835	3300
GOSEONG02	1095634	831,505 (75.89%)	12248	9114	3850
GOSEONG03	1283346	979,778 (76.35%)	11042	8196	3443
GOSEONG04	1356592	991,169 (73.06%)	11810	8731	3350
GOSEONG05	1764921	1,338,688 (75.85%)	12569	9458	3990
GOSEONG06	1295017	925,135 (71.44%)	11504	8550	3398
GOSEONG08	1755742	1,335,426 (76.06%)	14336	10779	4557
GOSEONG09	1968854	1,474,260 (74.88%)	12688	9450	4153
GOSEONG10	1384190	1,054,920 (76.21%)	12384	9355	4003
GOSEONG11	1926540	1,424,344 (73.93%)	12460	9373	4102
GOSEONG12	1836131	1,389,900 (75.70%)	12599	9428	3998
GOSEONG13	2294452	1,717,370 (74.85%)	12624	9396	4020
GOSEONG14	1954146	1,493,222 (76.41%)	12802	9683	4215
GOSEONG15	1848589	1,412,298 (76.40%)	12969	9805	4298
GOSEONG16	1429253	1,080,237 (75.58%)	12393	9252	4034
GOSEONG17	1104199	833,908 (75.52%)	10688	8076	3470
GOSEONG18	1114032	841,737 (75.56%)	10704	7950	3316
GOSEONG19	1392674	985,257 (70.75%)	9629	7039	2930
GOSEONG20	1557478	1,191,288 (76.49%)	12409	9256	3898
GOSEONG21	1633794	1,234,957 (75.59%)	12399	9291	4091
GOSEONG22	1709188	1,281,602 (74.98%)	11621	8666	3688
GOSEONG23	2911165	2,181,572 (74.94%)	13696	10467	4566
GOSEONG24	1104674	820,924 (74.31%)	11277	8298	3509
TAEAN01	2905611	2,193,641 (75.50%)	13881	10775	4648
TAEAN02	1619173	1,242,576 (76.74%)	11204	8458	3671
TAEAN03	1868651	1,435,419 (76.82%)	11968	9050	3851
TAEAN04	1678450	1,281,385 (76.34%)	12631	9494	4046
TAEAN05	1846105	1,408,477 (76.29%)	11932	8949	3787
TAEAN06	1705194	1,313,675 (77.04%)	11518	8705	3769
TAEAN07	2054227	1,564,196 (76.15%)	12725	9781	4258
TAEAN08	1118944	870,615 (77.81%)	9347	6922	2942
TAEAN09	2673404	2,058,032 (76.98%)	13439	10402	4450
TAEAN10	2186487	1,641,936 (75.09%)	11331	8453	3646
TAEAN11	2211565	1,683,236 (76.11%)	11971	9120	3877
TAEAN12	1615868	1,235,491 (76.46%)	12351	9380	3933
TAEAN13	3579842	2,594,921 (72.49%)	14306	11112	4803
TAEAN14	1230302	922,697 (75.00%)	11299	8408	3471
TAEAN15	2179456	1,656,489 (76.00%)	10747	7998	3415
TAEAN16	1412743	1,097,605 (77.69%)	11080	8251	3449
TAEAN17	2000614	1,531,772 (76.57%)	13022	9949	4272
TAEAN18	1804068	1,365,821 (75.71%)	11530	8675	3688
TAEAN19	1885182	1,441,663 (76.47%)	11319	8550	3685
TAEAN20	1811664	1,395,341 (77.02%)	12391	9538	4073
TAEAN21	2069283	1,557,454 (75.27%)	12105	9117	3961
TAEAN22	3465068	2,547,633 (73.52%)	14020	10756	4619
TAEAN23	2682061	2,066,007 (77.03%)	12833	9970	4293
TAEAN24	1518147	1,172,502 (77.23%)	11729	8846	3751
TAEAN25	1780117	1,343,227 (75.46%)	11283	8391	3553
TAEAN26	1900853	1,400,169 (73.66%)	11160	8244	3349
TAEAN27	1190758	912,745 (76.65%)	10097	7497	2986
TAEAN28	1058586	813,155 (76.82%)	8889	6492	2771
TAEAN29	1213588	936,940 (77.20%)	9591	7127	3019
TAEAN30	1183535	906,104 (76.56%)	9502	7062	2921
TAEAN31	1904388	1,406,982 (73.88%)	10053	7403	2926
TAEAN32	2883774	2,051,184 (71.13%)	11879	8856	3760
TAEAN33	1594192	1,233,235 (77.36%)	11435	8657	3683
YEOSU01	1715786	1,304,809 (76.05%)	11694	8679	3650
YEOSU02	1462275	1,106,217 (75.65%)	10844	8111	3301
YEOSU03	1057136	778,580 (73.65%)	9255	6774	2744
YEOSU04	1872766	1,375,989 (73.47%)	11823	8854	3527
YEOSU05	1161923	886,050 (76.26%)	10212	7499	3087
YEOSU06	1132094	862,080 (76.15%)	10234	7480	3065
YEOSU07	1856195	1,353,180 (72.90%)	10716	7888	3183
YEOSU08	981742	722,050 (73.55%)	10804	7983	3252
YEOSU09	1883959	1,381,510 (73.33%)	11917	8969	3845
YEOSU10	1791552	1,318,317 (73.59%)	10945	8130	3381
YEOSU11	1963215	1,435,712 (73.13%)	11998	8810	3583
YEOSU12	1060560	815,017 (76.85%)	10570	7764	3199
YEOSU13	1219141	904,027 (74.15%)	9822	7167	2852
YEOSU14	1523851	1,113,556 (73.08%)	9987	7346	2950
YEOSU15	1376407	1,021,396 (74.21%)	9979	7399	2917
YEOSU16	1863117	1,343,866 (72.13%)	12533	9443	3977
YEOSU17	1429993	1,045,856 (73.14%)	11997	8942	3591
YEOSU18	1977276	1,448,510 (73.26%)	12270	9181	3694
YEOSU19	1590306	1,159,786 (72.93%)	10616	7809	3000
YEOSU20	1937940	1,409,465 (72.73%)	11395	8518	3440
YEOSU21	1690517	1,216,515 (71.96%)	11562	8578	3554
YEOSU22	1743909	1,288,246 (73.87%)	11013	8156	3301
YEOSU23	1003577	763,091 (76.04%)	11637	8698	3587
YEOSU24	2202396	1,612,548 (73.22%)	13614	10261	4243
YEOSU25	1444510	1,084,064 (75.05%)	11556	8595	3657
YEOSU26	1100802	823,424 (74.80%)	11002	8210	3398
YEOSU27	1730045	1,265,197 (73.13%)	11053	8181	3399
YEOSU28	949424	664,477 (69.99%)	9827	7159	2922
YEOSU29	2134385	1,541,325 (72.21%)	11648	8811	3739
YEOSU30	2298525	1,694,219 (73.71%)	13074	9909	4185
JAPAN01	1970459	1,335,636 (67.78%)	14837	11054	4242
JAPAN03	2953621	1,988,613 (67.33%)	18005	13595	4279
JAPAN04	1517418	1,000,468 (65.93%)	14690	10932	3578
JAPAN05	3558520	2,396,971 (67.36%)	17730	13358	4430
JAPAN06	2806075	1,933,623 (68.91%)	15798	11994	4400

## Sheet: Korea, Red
Sample Name	Demultiplexed reads	Mapped reads to reference genome (%)	Number of SNVs (raw)	Number of SNVs (after variant filtration)	Number of SNVs (Final)
GOSEONG01	1141800	865,007 (75.76%)	10546	7831	3274
GOSEONG02	1095634	831,505 (75.89%)	12248	9108	3836
GOSEONG03	1283346	979,778 (76.35%)	11042	8193	3450
GOSEONG04	1356592	991,169 (73.06%)	11810	8729	3663
GOSEONG05	1764921	1,338,688 (75.85%)	12569	9456	3940
GOSEONG06	1295017	925,135 (71.44%)	11504	8543	3587
GOSEONG08	1755742	1,335,426 (76.06%)	14336	10773	4505
GOSEONG09	1968854	1,474,260 (74.88%)	12688	9447	4117
GOSEONG10	1384190	1,054,920 (76.21%)	12384	9352	3931
GOSEONG11	1926540	1,424,344 (73.93%)	12460	9368	4063
GOSEONG12	1836131	1,389,900 (75.70%)	12599	9421	3967
GOSEONG13	2294452	1,717,370 (74.85%)	12624	9394	3976
GOSEONG14	1954146	1,493,222 (76.41%)	12802	9681	4176
GOSEONG15	1848589	1,412,298 (76.40%)	12969	9800	4216
GOSEONG16	1429253	1,080,237 (75.58%)	12393	9247	4024
GOSEONG17	1104199	833,908 (75.52%)	10688	8072	3439
GOSEONG18	1114032	841,737 (75.56%)	10704	7947	3297
GOSEONG19	1392674	985,257 (70.75%)	9629	7037	2916
GOSEONG20	1557478	1,191,288 (76.49%)	12409	9250	3846
GOSEONG21	1633794	1,234,957 (75.59%)	12399	9287	4059
GOSEONG22	1709188	1,281,602 (74.98%)	11621	8659	3659
GOSEONG23	2911165	2,181,572 (74.94%)	13696	10466	4497
GOSEONG24	1104674	820,924 (74.31%)	11277	8291	3496
TAEAN01	2905611	2,193,641 (75.50%)	13881	10770	4592
TAEAN02	1619173	1,242,576 (76.74%)	11204	8456	3669
TAEAN03	1868651	1,435,419 (76.82%)	11968	9048	3891
TAEAN04	1678450	1,281,385 (76.34%)	12631	9492	4016
TAEAN05	1846105	1,408,477 (76.29%)	11932	8944	3783
TAEAN06	1705194	1,313,675 (77.04%)	11518	8700	3761
TAEAN07	2054227	1,564,196 (76.15%)	12725	9777	4213
TAEAN08	1118944	870,615 (77.81%)	9347	6917	2962
TAEAN09	2673404	2,058,032 (76.98%)	13439	10400	4398
TAEAN10	2186487	1,641,936 (75.09%)	11331	8452	3658
TAEAN11	2211565	1,683,236 (76.11%)	11971	9116	3857
TAEAN12	1615868	1,235,491 (76.46%)	12351	9378	3964
TAEAN13	3579842	2,594,921 (72.49%)	14306	11109	4730
TAEAN14	1230302	922,697 (75.00%)	11299	8405	3454
TAEAN15	2179456	1,656,489 (76.00%)	10747	7994	3414
TAEAN16	1412743	1,097,605 (77.69%)	11080	8248	3480
TAEAN17	2000614	1,531,772 (76.57%)	13022	9945	4243
TAEAN18	1804068	1,365,821 (75.71%)	11530	8672	3697
TAEAN19	1885182	1,441,663 (76.47%)	11319	8548	3711
TAEAN20	1811664	1,395,341 (77.02%)	12391	9534	4060
TAEAN21	2069283	1,557,454 (75.27%)	12105	9115	3971
TAEAN22	3465068	2,547,633 (73.52%)	14020	10751	4588
TAEAN23	2682061	2,066,007 (77.03%)	12833	9968	4249
TAEAN24	1518147	1,172,502 (77.23%)	11729	8842	3761
TAEAN25	1780117	1,343,227 (75.46%)	11283	8387	3567
TAEAN26	1900853	1,400,169 (73.66%)	11160	8239	3332
TAEAN27	1190758	912,745 (76.65%)	10097	7494	3057
TAEAN28	1058586	813,155 (76.82%)	8889	6489	2803
TAEAN29	1213588	936,940 (77.20%)	9591	7122	3049
TAEAN30	1183535	906,104 (76.56%)	9502	7060	2992
TAEAN31	1904388	1,406,982 (73.88%)	10053	7401	2975
TAEAN32	2883774	2,051,184 (71.13%)	11879	8852	3779
TAEAN33	1594192	1,233,235 (77.36%)	11435	8651	3639
YEOSU01	1715786	1,304,809 (76.05%)	11694	8675	3632
YEOSU02	1462275	1,106,217 (75.65%)	10844	8110	3280
YEOSU03	1057136	778,580 (73.65%)	9255	6774	2712
YEOSU04	1872766	1,375,989 (73.47%)	11823	8851	3489
YEOSU05	1161923	886,050 (76.26%)	10212	7495	3106
YEOSU06	1132094	862,080 (76.15%)	10234	7473	3084
YEOSU07	1856195	1,353,180 (72.90%)	10716	7886	3143
YEOSU08	981742	722,050 (73.55%)	10804	7977	3194
YEOSU09	1883959	1,381,510 (73.33%)	11917	8965	3847
YEOSU10	1791552	1,318,317 (73.59%)	10945	8124	3330
YEOSU11	1963215	1,435,712 (73.13%)	11998	8808	3544
YEOSU12	1060560	815,017 (76.85%)	10570	7760	3183
YEOSU13	1219141	904,027 (74.15%)	9822	7161	2837
YEOSU14	1523851	1,113,556 (73.08%)	9987	7340	2977
YEOSU15	1376407	1,021,396 (74.21%)	9979	7394	2904
YEOSU16	1863117	1,343,866 (72.13%)	12533	9440	3913
YEOSU17	1429993	1,045,856 (73.14%)	11997	8936	3589
YEOSU18	1977276	1,448,510 (73.26%)	12270	9179	3672
YEOSU19	1590306	1,159,786 (72.93%)	10616	7805	2982
YEOSU20	1937940	1,409,465 (72.73%)	11395	8513	3436
YEOSU21	1690517	1,216,515 (71.96%)	11562	8575	3495
YEOSU22	1743909	1,288,246 (73.87%)	11013	8154	3288
YEOSU23	1003577	763,091 (76.04%)	11637	8692	3529
YEOSU24	2202396	1,612,548 (73.22%)	13614	10254	4222
YEOSU25	1444510	1,084,064 (75.05%)	11556	8591	3621
YEOSU26	1100802	823,424 (74.80%)	11002	8206	3375
YEOSU27	1730045	1,265,197 (73.13%)	11053	8180	3395
YEOSU28	949424	664,477 (69.99%)	9827	7153	2923
YEOSU29	2134385	1,541,325 (72.21%)	11648	8808	3697
YEOSU30	2298525	1,694,219 (73.71%)	13074	9907	4170
RED01	3906820	2,012,339 (51.51%)	21258	15900	7411
RED02	3111713	1,688,184 (54.25%)	20938	15779	7302
RED03	4122226	2,081,856 (50.50%)	21552	16229	7552
RED04	4405034	2,326,935 (52.82%)	22026	16725	7701
RED05	3306887	1,825,225 (55.19%)	20979	15842	7423
RED06	2906169	1,530,067 (52.65%)	19807	14729	6852
RED07	3791473	1,988,845 (52.46%)	21673	16353	7574
RED08	3656283	1,972,551 (53.95%)	22738	17101	7911
RED09	2691053	1,427,194 (53.03%)	20444	15394	7219
RED10	3072346	1,627,090 (52.96%)	21050	15718	7362
RED11	4770978	2,453,061 (51.42%)	23785	18088	8064
