# Supplementary material for: Genotyping-by-Sequencing of the regional Pacific abalone (Haliotis discus) genomes reveals population structures and patterns of gene flow
Source: PLoS One. 2021 Apr 7;16(4):e0247815. doi: 10.1371/journal.pone.0247815 (PMC8026068; doi:10.1371/journal.pone.0247815)
Supplement: S2 Table — (XLSX) [file pone.0247815.s007.xlsx]

## Sheet: Sheet1
Top Blast hit
Transcript ID	Gene	Organism	E value
TRANSCRIPT_HDSC00018CG00080	SH3 and multiple ankyrin repeat domains protein 1 isoform X8	Crassostrea virginica	7.58e-118
TRANSCRIPT_HDSC00090CG00050	Uncharacterized protein LOC102809378	Saccoglossus kowalevskii	6.34e-18
TRANSCRIPT_HDSC00245CG00080	Myosin-10-like isoform X6	Crassostrea virginica	7.64e-12
TRANSCRIPT_HDSC00376CG00130	Hypothetical protein LOTGIDRAFT_210994	Lottia gigantea	1.2e-133
TRANSCRIPT_HDSC00489CG00030	Hypothetical protein LOTGIDRAFT_163461	Lottia gigantea	1.09e-84
TRANSCRIPT_HDSC00518CG00010	Monocarboxylate transporter 12	Crassostrea gigas	2.88e-68
TRANSCRIPT_HDSC00613CG00090	Basal body-orientation factor 1-like	Aplysia californica	0
TRANSCRIPT_HDSC00716CG00090	Nesprin-1-like	Aplysia californica	0
TRANSCRIPT_HDSC00723CG00090	Hypothetical protein LOTGIDRAFT_131348	Lottia gigantea	6.21e-65
TRANSCRIPT_HDSC00783CG00070	Uncharacterized protein LOC105318450	Crassostrea gigas	4.66e-53
TRANSCRIPT_HDSC01465CG00020	Zinc finger protein 850-like, partial	Saccoglossus kowalevskii	0
TRANSCRIPT_HDSC02072CG00010	Caspase-8	Tubifex tubifex	1.55e-91
TRANSCRIPT_HDSC02118CG00070	High-affinity choline transporter 1-like	Pomacea canaliculata	4e-123
TRANSCRIPT_HDSC03177CG00070	Hypothetical protein CGI_10016004	Crassostrea gigas	1.08e-06
TRANSCRIPT_HDSC03483CG00080	IQ and ubiquitin-like domain-containing protein isoform X1	Crassostrea gigas	0
TRANSCRIPT_HDSC03550CG00020	Adenosine 3'-phospho 5'-phosphosulfate transporter 1-like isoform X2	Aplysia californica	0
TRANSCRIPT_HDSC04078CG00020	von Willebrand factor A domain-containing protein 7-like isoform X2	Branchiostoma belcheri	6.17e-26
TRANSCRIPT_HDSC05402CG00040	Hypothetical protein CGI_10025512	Crassostrea gigas	1.84e-24
TRANSCRIPT_HDSC05563CG00020	Carbonic anhydrase	Haliotis gigantea	4.65e-32
TRANSCRIPT_HDSC05807CG00010	Chitin binding domain-containing protein	Algicola sagamiensis	1e-16
TRANSCRIPT_HDSC06400CG00020	Kunitz-like protease inhibitor	Pomacea canaliculata	3.75e-28
TRANSCRIPT_HDSC06732CG00020	Acetyl-CoA acetyltransferase, cytosolic-like	Branchiostoma belcheri	1.04e-64
TRANSCRIPT_HDSC08803CG00020	Tripartite motif-containing protein 2-like	Branchiostoma belcheri	1.18e-18
