# Supplementary material for: Genotyping-by-Sequencing of the regional Pacific abalone (Haliotis discus) genomes reveals population structures and patterns of gene flow
Source: PLoS One. 2021 Apr 7;16(4):e0247815. doi: 10.1371/journal.pone.0247815 (PMC8026068; doi:10.1371/journal.pone.0247815)
Supplement: S3 Table — (XLSX) [file pone.0247815.s008.xlsx]

## Sheet: Sheet1
Scaffold	Position	Transcript ID	P-value (dominant model)	Genomic location	Coding effect of variant	REF	ALT	Codon	Amino acid change	Property change of AA	Domain (Interpro)	GO term prediction
HDSC00018	496762	TRANSCRIPT_HDSC00018CG00080	1.005e-14	Exon	Missense variant (Moderate)	A	G	aAc/aGc	p.Asn705Ser/c.2114A>G	Polar aliphatic	-	Molecular Function (GO:0005515 protein binding)
HDSC00090	367849	TRANSCRIPT_HDSC00090CG00050	1.005e-14	Exon	Missense variant (Moderate)	T	G	aTt/aCt	p.Ile65Thr/c.194T>C	Nonpolar aliphatic -> Polar aliphatic	-	-
HDSC00245	191624	TRANSCRIPT_HDSC00245CG00080	1.005e-14	Exon	Missense variant (Moderate)	A	G	Atg/Ctg	p.Met92Leu/c.274A>C	Nonpolar aliphatic	-	-
HDSC00376	417065	TRANSCRIPT_HDSC00376CG00130	1.005e-14	Exon	Missense variant (Moderate)	A	C	Atg/Ctg	p.Met207Leu/c.619A>C	Nonpolar aliphatic	-	Molecular Function (GO:0005515 protein binding)
HDSC00489	60755	TRANSCRIPT_HDSC00489CG00030	1.005e-14	Exon	Missense variant (Moderate)	T	A	gTa/gAa	p.Val85Glu/c.254T>A	Nonpolar aliphatic -> Negative aliphatic	-	-
HDSC00489	60776	TRANSCRIPT_HDSC00489CG00030	1.005e-14	Exon	Missense variant (Moderate)	T	A	tTt/tAt	p.Phe92Tyr/c.275T>A	Nonpolar aromatic -> Polar aromatic	-	-
HDSC00518	8517	TRANSCRIPT_HDSC00518CG00010	1.005e-14	Exon	Missense variant (Moderate)	A	G	Att/Gtt	p.Ile507Val/c.1519A>G	Nonpolar aliphatic	Major facilitator superfamily domain (IPR020846) / Short name: MFS_dom	Biological Process (GO:0055085 transmembrane transport) / Cellular Component (GO:0016021 integral component of membrane)
HDSC00613	316468	TRANSCRIPT_HDSC00613CG00090	1.005e-14	Exon	Missense variant (Moderate)	G	G	caG/caC	p.Gln59His/c.177G>C	Polar aliphatic -> Positive aromatic	-	Cellular Component (GO:0036064 ciliary basal body)
HDSC00716	151040	TRANSCRIPT_HDSC00716CG00090	1.005e-14	Exon	Missense variant (Moderate)	G	C	Gcc/Ccc	p.Ala1159Pro/c.3475G>C	Nonpolar aliphatic -> Nonpolar Imino	-	Molecular Function (GO:0005515 protein binding)
HDSC00723	284978	TRANSCRIPT_HDSC00723CG00090	1.005e-14	Exon	Missense variant (Moderate)	A	T	Atg/Ttg	p.Met348Leu/c.1042A>T	Nonpolar aliphatic	-	Molecular Function (GO:0005515 protein binding, GO:0008270 zinc ion binding)
HDSC00783	231111	TRANSCRIPT_HDSC00783CG00070	1.005e-14	Exon	Missense variant (Moderate)	A	G	cAg/cGg	p.Gln98Arg/c.293A>G	Polar aliphatic -> Positive aliphatic	-	-
HDSC01465	68461	TRANSCRIPT_HDSC01465CG00020	1.005e-14	Exon	Missense variant (Moderate)	C	T	gCt/gTt	p.Ala192Val/c.575C>T	Nonpolar aliphatic	Zinc finger C2H2-type (IPR013087) / Short name: Znf_C2H2_type	GO:0003676 nucleic acid binding
HDSC02072	31940	TRANSCRIPT_HDSC02072CG00010	1.005e-14	Exon	Missense variant (Moderate)	C	A	Cct/Tct	p.Pro311Ser/c.931C>T	Nonpolar Imino -> Polar aliphatic	-	Biological Process (GO:0006508 proteolysis, GO:0007165 signal transduction, GO:0042981 regulation of apoptotic process) / Molecular Function (GO:0004197 cysteine-type endopeptidase activity, GO:0005515 protein binding, GO:0008234 cysteine-type peptidase activity)
HDSC02118	336199	TRANSCRIPT_HDSC02118CG00070	1.005e-14	Exon	Missense variant (Moderate)	T	C	Tct/Gct	p.Ser219Ala/c.655T>G	Polar aliphatic -> Nonpolar aliphatic	-	Biological Process (GO:0055085 transmembrane transport) / Molecular Function (GO:0022857 transmembrane transporter activity) / Cellular Component (GO:0016020 membrane )
HDSC03177	107352	TRANSCRIPT_HDSC03177CG00070	1.005e-14	Exon	Missense variant (Moderate)	T	T	gaT/gaA	p.Asp57Glu/c.171T>A	Negative aliphatic	-	-
HDSC03177	107368	TRANSCRIPT_HDSC03177CG00070	1.005e-14	Exon	Missense variant (Moderate)	G	A	tGc/tTc	p.Cys52Phe/c.155G>T	Polar aliphatic -> Nonpolar aromatic	-	-
HDSC03483	247050	TRANSCRIPT_HDSC03483CG00080	1.005e-14	Exon	Missense variant (Moderate)	C	T	Cag/Aag	p.Gln80Lys/c.238C>A	Polar aliphatic -> Positive aliphatic	-	Molecular Function (GO:0005515 protein binding)
HDSC03550	45853	TRANSCRIPT_HDSC03550CG00020	1.005e-14	Exon	Missense variant (Moderate)	G	G	Gtg/Ctg	p.Val121Leu/c.361G>C	Nonpolar aliphatic	-	Biological Process (GO:0055085 transmembrane transport)
HDSC03550	45870	TRANSCRIPT_HDSC03550CG00020	1.005e-14	Exon	Missense variant (Moderate)	G	G	aGc/aCc	p.Ser115Thr/c.344G>C	Polar aliphatic	-	Biological Process (GO:0055085 transmembrane transport)
HDSC04078	53415	TRANSCRIPT_HDSC04078CG00020	1.005e-14	Exon	Start lost (High)	T	A	aTg/aAg	p.Met1?/c.2T>A	Nonpolar aliphatic -> Positive aliphatic	-	-
HDSC05402	104515	TRANSCRIPT_HDSC05402CG00040	1.005e-14	Exon	Missense variant (Moderate)	G	A	Gcc/Acc	p.Ala22Thr/c.64G>A	Nonpolar aliphatic -> Polar aliphatic	-	-
HDSC05563	46428	TRANSCRIPT_HDSC05563CG00020	1.005e-14	Exon	Missense variant (Moderate)	G	C	aGc/aCc	p.Ser85Thr/c.254G>C	Polar aliphatic	Alpha carbonic anhydrase domain (IPR001148)	-
HDSC05807	7403	TRANSCRIPT_HDSC05807CG00010	1.005e-14	Exon	Missense variant (Moderate)	A	C	gAt/gCt	p.Asp28Ala/c.83A>C	Negative aliphatic -> Nonpolar aliphatic	Chitin binding domain (IPR002557)	Biological Process (GO:0006030 chitin metabolic process / Molecular Function (GO:0008061 chitin binding) / Cellular Component (GO:0005576 extracellular region)
HDSC06400	35619	TRANSCRIPT_HDSC06400CG00020	1.005e-14	Exon	Missense variant (Moderate)	G	T	Gca/Aca	p.Ala83Thr/c.247G>A	Nonpolar aliphatic -> Polar aliphatic	-	Molecular Function (GO:0004867 serine-type endopeptidase inhibitor activity)
HDSC06732	10455	TRANSCRIPT_HDSC06732CG00020	1.005e-14	Exon	Missense variant (Moderate)	A	G	Act/Gct	p.Thr459Ala/c.1375A>G	Polar aliphatic -> Nonpolar aliphatic	-	Molecular Function (GO:0003824 catalytic activity, GO:0016747 transferase activity, transferring acyl groups other than amino-acyl groups)
HDSC08803	18384	TRANSCRIPT_HDSC08803CG00020	1.005e-14	Exon	Missense variant (Moderate)	A	T	gAg/gTg	p.Glu388Val/c.1163A>T	Negative aliphatic -> Nonpolar aliphatic	-	Molecular Function (GO:0008270 zinc ion binding)
