# Supplementary material for: Genotyping-by-Sequencing of the regional Pacific abalone (Haliotis discus) genomes reveals population structures and patterns of gene flow
Source: PLoS One. 2021 Apr 7;16(4):e0247815. doi: 10.1371/journal.pone.0247815 (PMC8026068; doi:10.1371/journal.pone.0247815)
Supplement: S1 Appendix — (GZ) [file pone.0247815.s009.gz]

Archive with 1 entries (1 files):
- 102_abalones_SNV.vcf
