# Supplementary material for: Genotyping-by-Sequencing of the regional Pacific abalone (Haliotis discus) genomes reveals population structures and patterns of gene flow
Source: PLoS One. 2021 Apr 7;16(4):e0247815. doi: 10.1371/journal.pone.0247815 (PMC8026068; doi:10.1371/journal.pone.0247815)
Supplement: S1 Appendix — (GZ) [file pone.0247815.s009.gz › 102_abalones_SNV.vcf]

##fileformat=VCFv4.1
##FILTER=<ID=FS200,Description="FS > 200.0 ">
##FILTER=<ID=InDel,Description="Overlaps a user-input mask">
##FILTER=<ID=LowQual,Description="Low quality">
##FILTER=<ID=QualFilter,Description="QUAL < 30">
##FILTER=<ID=SnpCluster,Description="SNPs found in clusters">
##FORMAT=<ID=AD,Number=.,Type=Integer,Description="Allelic depths for the ref and alt alleles in the order listed">
##FORMAT=<ID=DP,Number=1,Type=Integer,Description="Approximate read depth (reads with MQ=255 or with bad mates are filtered)">
##FORMAT=<ID=GQ,Number=1,Type=Integer,Description="Genotype Quality">
##FORMAT=<ID=GT,Number=1,Type=String,Description="Genotype">
##FORMAT=<ID=PL,Number=G,Type=Integer,Description="Normalized, Phred-scaled likelihoods for genotypes as defined in the VCF specification">
##GATKCommandLine.HaplotypeCaller=<ID=HaplotypeCaller,Version=3.4-46-gbc02625,Date="Thu Sep 21 22:44:32 KST 2017",Epoch=1506001472549,CommandLineOptions="analysis_type=HaplotypeCaller input_file=[./0.Realign_Bam/YEOSU13_RG_FIX_Realign.bam, ./0.Realign_Bam/YEOSU14_RG_FIX_Realign.bam, ./0.Realign_Bam/TAEAN13_RG_FIX_Realign.bam, ./0.Realign_Bam/GOSEONG08_RG_FIX_Realign.bam, ./0.Realign_Bam/YEOSU19_RG_FIX_Realign.bam, ./0.Realign_Bam/GOSEONG16_RG_FIX_Realign.bam, ./0.Realign_Bam/TAEAN21_RG_FIX_Realign.bam, ./0.Realign_Bam/GOSEONG09_RG_FIX_Realign.bam, ./0.Realign_Bam/GOSEONG10_RG_FIX_Realign.bam, ./0.Realign_Bam/YEOSU11_RG_FIX_Realign.bam, ./0.Realign_Bam/GOSEONG02_RG_FIX_Realign.bam, ./0.Realign_Bam/YEOSU17_RG_FIX_Realign.bam, ./0.Realign_Bam/YEOSU16_RG_FIX_Realign.bam, ./0.Realign_Bam/TAEAN03_RG_FIX_Realign.bam, ./0.Realign_Bam/RED07_RG_FIX_Realign.bam, ./0.Realign_Bam/TAEAN07_RG_FIX_Realign.bam, ./0.Realign_Bam/GOSEONG13_RG_FIX_Realign.bam, ./0.Realign_Bam/YEOSU26_RG_FIX_Realign.bam, ./0.Realign_Bam/TAEAN25_RG_FIX_Realign.bam, ./0.Realign_Bam/YEOSU22_RG_FIX_Realign.bam, ./0.Realign_Bam/GOSEONG18_RG_FIX_Realign.bam, ./0.Realign_Bam/GOSEONG05_RG_FIX_Realign.bam, ./0.Realign_Bam/GOSEONG03_RG_FIX_Realign.bam, ./0.Realign_Bam/GOSEONG04_RG_FIX_Realign.bam, ./0.Realign_Bam/YEOSU18_RG_FIX_Realign.bam, ./0.Realign_Bam/TAEAN09_RG_FIX_Realign.bam, ./0.Realign_Bam/TAEAN26_RG_FIX_Realign.bam, ./0.Realign_Bam/TAEAN30_RG_FIX_Realign.bam, ./0.Realign_Bam/GOSEONG01_RG_FIX_Realign.bam, ./0.Realign_Bam/GOSEONG20_RG_FIX_Realign.bam, ./0.Realign_Bam/TAEAN15_RG_FIX_Realign.bam, ./0.Realign_Bam/YEOSU03_RG_FIX_Realign.bam, ./0.Realign_Bam/YEOSU12_RG_FIX_Realign.bam, ./0.Realign_Bam/TAEAN27_RG_FIX_Realign.bam, ./0.Realign_Bam/RED08_RG_FIX_Realign.bam, ./0.Realign_Bam/GOSEONG11_RG_FIX_Realign.bam, ./0.Realign_Bam/GOSEONG14_RG_FIX_Realign.bam, ./0.Realign_Bam/TAEAN05_RG_FIX_Realign.bam, ./0.Realign_Bam/TAEAN28_RG_FIX_Realign.bam, ./0.Realign_Bam/YEOSU10_RG_FIX_Realign.bam, ./0.Realign_Bam/GOSEONG23_RG_FIX_Realign.bam, ./0.Realign_Bam/TAEAN33_RG_FIX_Realign.bam, ./0.Realign_Bam/TAEAN29_RG_FIX_Realign.bam, ./0.Realign_Bam/YEOSU07_RG_FIX_Realign.bam, ./0.Realign_Bam/JAPAN06_RG_FIX_Realign.bam, ./0.Realign_Bam/TAEAN18_RG_FIX_Realign.bam, ./0.Realign_Bam/YEOSU23_RG_FIX_Realign.bam, ./0.Realign_Bam/RED06_RG_FIX_Realign.bam, ./0.Realign_Bam/TAEAN22_RG_FIX_Realign.bam, ./0.Realign_Bam/YEOSU29_RG_FIX_Realign.bam, ./0.Realign_Bam/GOSEONG24_RG_FIX_Realign.bam, ./0.Realign_Bam/YEOSU21_RG_FIX_Realign.bam, ./0.Realign_Bam/GOSEONG22_RG_FIX_Realign.bam, ./0.Realign_Bam/TAEAN17_RG_FIX_Realign.bam, ./0.Realign_Bam/TAEAN02_RG_FIX_Realign.bam, ./0.Realign_Bam/RED01_RG_FIX_Realign.bam, ./0.Realign_Bam/JAPAN08_RG_FIX_Realign.bam, ./0.Realign_Bam/RED03_RG_FIX_Realign.bam, ./0.Realign_Bam/TAEAN06_RG_FIX_Realign.bam, ./0.Realign_Bam/JAPAN04_RG_FIX_Realign.bam, ./0.Realign_Bam/TAEAN31_RG_FIX_Realign.bam, ./0.Realign_Bam/YEOSU08_RG_FIX_Realign.bam, ./0.Realign_Bam/TAEAN08_RG_FIX_Realign.bam, ./0.Realign_Bam/JAPAN01_RG_FIX_Realign.bam, ./0.Realign_Bam/YEOSU02_RG_FIX_Realign.bam, ./0.Realign_Bam/YEOSU20_RG_FIX_Realign.bam, ./0.Realign_Bam/TAEAN23_RG_FIX_Realign.bam, ./0.Realign_Bam/YEOSU04_RG_FIX_Realign.bam, ./0.Realign_Bam/JAPAN03_RG_FIX_Realign.bam, ./0.Realign_Bam/TAEAN12_RG_FIX_Realign.bam, ./0.Realign_Bam/GOSEONG19_RG_FIX_Realign.bam, ./0.Realign_Bam/RED02_RG_FIX_Realign.bam, ./0.Realign_Bam/RED10_RG_FIX_Realign.bam, ./0.Realign_Bam/TAEAN24_RG_FIX_Realign.bam, ./0.Realign_Bam/YEOSU24_RG_FIX_Realign.bam, ./0.Realign_Bam/RED04_RG_FIX_Realign.bam, ./0.Realign_Bam/YEOSU28_RG_FIX_Realign.bam, ./0.Realign_Bam/TAEAN01_RG_FIX_Realign.bam, ./0.Realign_Bam/RED09_RG_FIX_Realign.bam, ./0.Realign_Bam/TAEAN32_RG_FIX_Realign.bam, ./0.Realign_Bam/JAPAN09_RG_FIX_Realign.bam, ./0.Realign_Bam/TAEAN11_RG_FIX_Realign.bam, ./0.Realign_Bam/RED05_RG_FIX_Realign.bam, ./0.Realign_Bam/GOSEONG21_RG_FIX_Realign.bam, ./0.Realign_Bam/RED11_RG_FIX_Realign.bam, ./0.Realign_Bam/YEOSU15_RG_FIX_Realign.bam, ./0.Realign_Bam/YEOSU09_RG_FIX_Realign.bam, ./0.Realign_Bam/TAEAN14_RG_FIX_Realign.bam, ./0.Realign_Bam/GOSEONG17_RG_FIX_Realign.bam, ./0.Realign_Bam/TAEAN10_RG_FIX_Realign.bam, ./0.Realign_Bam/YEOSU25_RG_FIX_Realign.bam, ./0.Realign_Bam/GOSEONG07_RG_FIX_Realign.bam, ./0.Realign_Bam/YEOSU30_RG_FIX_Realign.bam, ./0.Realign_Bam/TAEAN04_RG_FIX_Realign.bam, ./0.Realign_Bam/TAEAN19_RG_FIX_Realign.bam, ./0.Realign_Bam/GOSEONG12_RG_FIX_Realign.bam, ./0.Realign_Bam/TAEAN16_RG_FIX_Realign.bam, ./0.Realign_Bam/GOSEONG15_RG_FIX_Realign.bam, ./0.Realign_Bam/GOSEONG06_RG_FIX_Realign.bam, ./0.Realign_Bam/YEOSU06_RG_FIX_Realign.bam, ./0.Realign_Bam/YEOSU01_RG_FIX_Realign.bam, ./0.Realign_Bam/TAEAN20_RG_FIX_Realign.bam, ./0.Realign_Bam/YEOSU05_RG_FIX_Realign.bam, ./0.Realign_Bam/YEOSU27_RG_FIX_Realign.bam, ./0.Realign_Bam/JAPAN05_RG_FIX_Realign.bam] showFullBamList=false read_buffer_size=null phone_home=AWS gatk_key=null tag=NA read_filter=[] disable_read_filter=[] intervals=null excludeIntervals=null interval_set_rule=UNION interval_merging=ALL interval_padding=0 reference_sequence=./Reference/Haliotis.fa nonDeterministicRandomSeed=false disableDithering=false maxRuntime=-1 maxRuntimeUnits=MINUTES downsampling_type=BY_SAMPLE downsample_to_fraction=null downsample_to_coverage=500 baq=OFF baqGapOpenPenalty=40.0 refactor_NDN_cigar_string=false fix_misencoded_quality_scores=false allow_potentially_misencoded_quality_scores=false useOriginalQualities=false defaultBaseQualities=-1 performanceLog=null BQSR=null quantize_quals=0 disable_indel_quals=false emit_original_quals=false preserve_qscores_less_than=6 globalQScorePrior=-1.0 validation_strictness=SILENT remove_program_records=false keep_program_records=false sample_rename_mapping_file=null unsafe=null disable_auto_index_creation_and_locking_when_reading_rods=false no_cmdline_in_header=false sites_only=false never_trim_vcf_format_field=false bcf=false bam_compression=null simplifyBAM=false disable_bam_indexing=false generate_md5=false num_threads=1 num_cpu_threads_per_data_thread=64 num_io_threads=0 monitorThreadEfficiency=false num_bam_file_handles=null read_group_black_list=null pedigree=[] pedigreeString=[] pedigreeValidationType=STRICT allow_intervals_with_unindexed_bam=false generateShadowBCF=false variant_index_type=DYNAMIC_SEEK variant_index_parameter=-1 logging_level=INFO log_to_file=null help=false version=false out=/home/biopop/0.star_Calling/8.Abalone_2017_105/./Abalone105.raw.vcf likelihoodCalculationEngine=PairHMM heterogeneousKmerSizeResolution=COMBO_MIN dbsnp=(RodBinding name= source=UNBOUND) dontTrimActiveRegions=false maxDiscARExtension=25 maxGGAARExtension=300 paddingAroundIndels=150 paddingAroundSNPs=20 comp=[] annotation=[ClippingRankSumTest, DepthPerSampleHC] excludeAnnotation=[] debug=false useFilteredReadsForAnnotations=false emitRefConfidence=NONE bamOutput=null bamWriterType=CALLED_HAPLOTYPES disableOptimizations=false annotateNDA=false heterozygosity=0.001 indel_heterozygosity=1.25E-4 standard_min_confidence_threshold_for_calling=30.0 standard_min_confidence_threshold_for_emitting=30.0 max_alternate_alleles=6 input_prior=[] sample_ploidy=2 genotyping_mode=DISCOVERY alleles=(RodBinding name= source=UNBOUND) contamination_fraction_to_filter=0.0 contamination_fraction_per_sample_file=null p_nonref_model=null exactcallslog=null output_mode=EMIT_VARIANTS_ONLY allSitePLs=false gcpHMM=10 pair_hmm_implementation=VECTOR_LOGLESS_CACHING pair_hmm_sub_implementation=ENABLE_ALL always_load_vector_logless_PairHMM_lib=false phredScaledGlobalReadMismappingRate=45 noFpga=false sample_name=null kmerSize=[10, 25] dontIncreaseKmerSizesForCycles=false allowNonUniqueKmersInRef=false numPruningSamples=1 recoverDanglingHeads=false doNotRecoverDanglingBranches=false minDanglingBranchLength=4 consensus=false maxNumHaplotypesInPopulation=128 errorCorrectKmers=false minPruning=2 debugGraphTransformations=false allowCyclesInKmerGraphToGeneratePaths=false graphOutput=null kmerLengthForReadErrorCorrection=25 minObservationsForKmerToBeSolid=20 GVCFGQBands=[1, 2, 3, 4, 5, 6, 7, 8, 9, 10, 11, 12, 13, 14, 15, 16, 17, 18, 19, 20, 21, 22, 23, 24, 25, 26, 27, 28, 29, 30, 31, 32, 33, 34, 35, 36, 37, 38, 39, 40, 41, 42, 43, 44, 45, 46, 47, 48, 49, 50, 51, 52, 53, 54, 55, 56, 57, 58, 59, 60, 70, 80, 90, 99] indelSizeToEliminateInRefModel=10 min_base_quality_score=10 includeUmappedReads=false useAllelesTrigger=false doNotRunPhysicalPhasing=true keepRG=null justDetermineActiveRegions=false dontGenotype=false dontUseSoftClippedBases=false captureAssemblyFailureBAM=false errorCorrectReads=false pcr_indel_model=CONSERVATIVE maxReadsInRegionPerSample=10000 minReadsPerAlignmentStart=10 mergeVariantsViaLD=false activityProfileOut=null activeRegionOut=null activeRegionIn=null activeRegionExtension=null forceActive=false activeRegionMaxSize=null bandPassSigma=null maxProbPropagationDistance=50 activeProbabilityThreshold=0.002 min_mapping_quality_score=20 filter_reads_with_N_cigar=false filter_mismatching_base_and_quals=false filter_bases_not_stored=false">
##GATKCommandLine.VariantFiltration=<ID=VariantFiltration,Version=3.4-46-gbc02625,Date="Tue Oct 10 09:40:42 KST 2017",Epoch=1507596042747,CommandLineOptions="analysis_type=VariantFiltration input_file=[] showFullBamList=false read_buffer_size=null phone_home=AWS gatk_key=null tag=NA read_filter=[] disable_read_filter=[] intervals=null excludeIntervals=null interval_set_rule=UNION interval_merging=ALL interval_padding=0 reference_sequence=./../Reference/Haliotis.fa nonDeterministicRandomSeed=false disableDithering=false maxRuntime=-1 maxRuntimeUnits=MINUTES downsampling_type=BY_SAMPLE downsample_to_fraction=null downsample_to_coverage=1000 baq=OFF baqGapOpenPenalty=40.0 refactor_NDN_cigar_string=false fix_misencoded_quality_scores=false allow_potentially_misencoded_quality_scores=false useOriginalQualities=false defaultBaseQualities=-1 performanceLog=null BQSR=null quantize_quals=0 disable_indel_quals=false emit_original_quals=false preserve_qscores_less_than=6 globalQScorePrior=-1.0 validation_strictness=SILENT remove_program_records=false keep_program_records=false sample_rename_mapping_file=null unsafe=null disable_auto_index_creation_and_locking_when_reading_rods=false no_cmdline_in_header=false sites_only=false never_trim_vcf_format_field=false bcf=false bam_compression=null simplifyBAM=false disable_bam_indexing=false generate_md5=false num_threads=1 num_cpu_threads_per_data_thread=1 num_io_threads=0 monitorThreadEfficiency=false num_bam_file_handles=null read_group_black_list=null pedigree=[] pedigreeString=[] pedigreeValidationType=STRICT allow_intervals_with_unindexed_bam=false generateShadowBCF=false variant_index_type=DYNAMIC_SEEK variant_index_parameter=-1 logging_level=INFO log_to_file=null help=false version=false variant=(RodBinding name=variant source=.//snp_Abalone105.recode.vcf) mask=(RodBinding name=mask source=.//filtered_indel_Abalone105.vcf) out=/home/biopop/0.star_Calling/8.Abalone_2017_105/1.VCF_Tool_SelectVariant/./filtered_snp_Abalone105.vcf filterExpression=[QUAL < 30, FS > 200.0 ] filterName=[QualFilter, FS200] genotypeFilterExpression=[] genotypeFilterName=[] clusterSize=3 clusterWindowSize=10 maskExtension=0 maskName=InDel filterNotInMask=false missingValuesInExpressionsShouldEvaluateAsFailing=false invalidatePreviousFilters=false invertFilterExpression=false invertGenotypeFilterExpression=false setFilteredGtToNocall=false filter_reads_with_N_cigar=false filter_mismatching_base_and_quals=false filter_bases_not_stored=false">
##INFO=<ID=AC,Number=A,Type=Integer,Description="Allele count in genotypes, for each ALT allele, in the same order as listed">
##INFO=<ID=AF,Number=A,Type=Float,Description="Allele Frequency, for each ALT allele, in the same order as listed">
##INFO=<ID=AN,Number=1,Type=Integer,Description="Total number of alleles in called genotypes">
##INFO=<ID=BaseQRankSum,Number=1,Type=Float,Description="Z-score from Wilcoxon rank sum test of Alt Vs. Ref base qualities">
##INFO=<ID=ClippingRankSum,Number=1,Type=Float,Description="Z-score From Wilcoxon rank sum test of Alt vs. Ref number of hard clipped bases">
##INFO=<ID=DP,Number=1,Type=Integer,Description="Approximate read depth; some reads may have been filtered">
##INFO=<ID=DS,Number=0,Type=Flag,Description="Were any of the samples downsampled?">
##INFO=<ID=FS,Number=1,Type=Float,Description="Phred-scaled p-value using Fisher's exact test to detect strand bias">
##INFO=<ID=HaplotypeScore,Number=1,Type=Float,Description="Consistency of the site with at most two segregating haplotypes">
##INFO=<ID=InbreedingCoeff,Number=1,Type=Float,Description="Inbreeding coefficient as estimated from the genotype likelihoods per-sample when compared against the Hardy-Weinberg expectation">
##INFO=<ID=MLEAC,Number=A,Type=Integer,Description="Maximum likelihood expectation (MLE) for the allele counts (not necessarily the same as the AC), for each ALT allele, in the same order as listed">
##INFO=<ID=MLEAF,Number=A,Type=Float,Description="Maximum likelihood expectation (MLE) for the allele frequency (not necessarily the same as the AF), for each ALT allele, in the same order as listed">
##INFO=<ID=MQ,Number=1,Type=Float,Description="RMS Mapping Quality">
##INFO=<ID=MQRankSum,Number=1,Type=Float,Description="Z-score From Wilcoxon rank sum test of Alt vs. Ref read mapping qualities">
##INFO=<ID=QD,Number=1,Type=Float,Description="Variant Confidence/Quality by Depth">
##INFO=<ID=ReadPosRankSum,Number=1,Type=Float,Description="Z-score from Wilcoxon rank sum test of Alt vs. Ref read position bias">
##INFO=<ID=SOR,Number=1,Type=Float,Description="Symmetric Odds Ratio of 2x2 contingency table to detect strand bias">
##contig=<ID=HDSC00001,length=2218665>
##contig=<ID=HDSC00002,length=1665533>
##contig=<ID=HDSC00003,length=1612014>
##contig=<ID=HDSC00004,length=1599515>
##contig=<ID=HDSC00005,length=1468642>
##contig=<ID=HDSC00006,length=1447722>
##contig=<ID=HDSC00007,length=1345201>
##contig=<ID=HDSC00008,length=1332938>
##contig=<ID=HDSC00009,length=1538691>
##contig=<ID=HDSC00010,length=1298355>
##contig=<ID=HDSC00011,length=1242106>
##contig=<ID=HDSC00012,length=1225689>
##contig=<ID=HDSC00013,length=1212917>
##contig=<ID=HDSC00014,length=1201076>
##contig=<ID=HDSC00015,length=1147823>
##contig=<ID=HDSC00016,length=1196619>
##contig=<ID=HDSC00017,length=1198085>
##contig=<ID=HDSC00018,length=1129372>
##contig=<ID=HDSC00019,length=1100347>
##contig=<ID=HDSC00020,length=1199453>
##contig=<ID=HDSC00021,length=1072549>
##contig=<ID=HDSC00022,length=1705897>
##contig=<ID=HDSC00023,length=1369619>
##contig=<ID=HDSC00024,length=1039184>
##contig=<ID=HDSC00025,length=1047885>
##contig=<ID=HDSC00026,length=1000442>
##contig=<ID=HDSC00027,length=1013244>
##contig=<ID=HDSC00028,length=980603>
##contig=<ID=HDSC00029,length=968735>
##contig=<ID=HDSC00030,length=969723>
##contig=<ID=HDSC00031,length=956615>
##contig=<ID=HDSC00032,length=953357>
##contig=<ID=HDSC00033,length=1070016>
##contig=<ID=HDSC00034,length=933414>
##contig=<ID=HDSC00035,length=936349>
##contig=<ID=HDSC00036,length=932384>
##contig=<ID=HDSC00037,length=1132146>
##contig=<ID=HDSC00038,length=932509>
##contig=<ID=HDSC00039,length=1004316>
##contig=<ID=HDSC00040,length=909789>
##contig=<ID=HDSC00041,length=1098210>
##contig=<ID=HDSC00042,length=924021>
##contig=<ID=HDSC00043,length=973273>
##contig=<ID=HDSC00044,length=1034683>
##contig=<ID=HDSC00045,length=1056050>
##contig=<ID=HDSC00046,length=901143>
##contig=<ID=HDSC00047,length=866606>
##contig=<ID=HDSC00048,length=1058855>
##contig=<ID=HDSC00049,length=2086562>
##contig=<ID=HDSC00050,length=949490>
##contig=<ID=HDSC00051,length=866493>
##contig=<ID=HDSC00052,length=847505>
##contig=<ID=HDSC00053,length=953647>
##contig=<ID=HDSC00054,length=835412>
##contig=<ID=HDSC00055,length=1230123>
##contig=<ID=HDSC00056,length=1428621>
##contig=<ID=HDSC00057,length=825370>
##contig=<ID=HDSC00058,length=988504>
##contig=<ID=HDSC00059,length=821143>
##contig=<ID=HDSC00060,length=848464>
##contig=<ID=HDSC00061,length=1309378>
##contig=<ID=HDSC00062,length=1573546>
##contig=<ID=HDSC00063,length=1281948>
##contig=<ID=HDSC00064,length=807620>
##contig=<ID=HDSC00065,length=783584>
##contig=<ID=HDSC00066,length=786316>
##contig=<ID=HDSC00067,length=1016291>
##contig=<ID=HDSC00068,length=778607>
##contig=<ID=HDSC00069,length=999757>
##contig=<ID=HDSC00070,length=784837>
##contig=<ID=HDSC00071,length=894474>
##contig=<ID=HDSC00072,length=775472>
##contig=<ID=HDSC00073,length=769143>
##contig=<ID=HDSC00074,length=1279269>
##contig=<ID=HDSC00075,length=831920>
##contig=<ID=HDSC00076,length=1083276>
##contig=<ID=HDSC00077,length=1134206>
##contig=<ID=HDSC00078,length=762248>
##contig=<ID=HDSC00079,length=754851>
##contig=<ID=HDSC00080,length=754090>
##contig=<ID=HDSC00081,length=1060733>
##contig=<ID=HDSC00082,length=877589>
##contig=<ID=HDSC00083,length=827270>
##contig=<ID=HDSC00084,length=744856>
##contig=<ID=HDSC00085,length=758083>
##contig=<ID=HDSC00086,length=732968>
##contig=<ID=HDSC00087,length=816650>
##contig=<ID=HDSC00088,length=1037240>
##contig=<ID=HDSC00089,length=729382>
##contig=<ID=HDSC00090,length=1095647>
##contig=<ID=HDSC00091,length=728487>
##contig=<ID=HDSC00092,length=716071>
##contig=<ID=HDSC00093,length=746336>
##contig=<ID=HDSC00094,length=710339>
##contig=<ID=HDSC00095,length=702865>
##contig=<ID=HDSC00096,length=698974>
##contig=<ID=HDSC00097,length=795197>
##contig=<ID=HDSC00098,length=726121>
##contig=<ID=HDSC00099,length=860552>
##contig=<ID=HDSC00100,length=1153896>
##contig=<ID=HDSC00101,length=689159>
##contig=<ID=HDSC00102,length=1022900>
##contig=<ID=HDSC00103,length=694788>
##contig=<ID=HDSC00104,length=936992>
##contig=<ID=HDSC00105,length=784376>
##contig=<ID=HDSC00106,length=807480>
##contig=<ID=HDSC00107,length=684246>
##contig=<ID=HDSC00108,length=1001835>
##contig=<ID=HDSC00109,length=681807>
##contig=<ID=HDSC00110,length=708655>
##contig=<ID=HDSC00111,length=748488>
##contig=<ID=HDSC00112,length=679137>
##contig=<ID=HDSC00113,length=671306>
##contig=<ID=HDSC00114,length=856803>
##contig=<ID=HDSC00115,length=762009>
##contig=<ID=HDSC00116,length=665310>
##contig=<ID=HDSC00117,length=671318>
##contig=<ID=HDSC00118,length=661139>
##contig=<ID=HDSC00119,length=657383>
##contig=<ID=HDSC00120,length=656719>
##contig=<ID=HDSC00121,length=672309>
##contig=<ID=HDSC00122,length=944928>
##contig=<ID=HDSC00123,length=1234183>
##contig=<ID=HDSC00124,length=691528>
##contig=<ID=HDSC00125,length=954732>
##contig=<ID=HDSC00126,length=657614>
##contig=<ID=HDSC00127,length=728819>
##contig=<ID=HDSC00128,length=709172>
##contig=<ID=HDSC00129,length=972791>
##contig=<ID=HDSC00130,length=832683>
##contig=<ID=HDSC00131,length=638256>
##contig=<ID=HDSC00132,length=639881>
##contig=<ID=HDSC00133,length=629597>
##contig=<ID=HDSC00134,length=643154>
##contig=<ID=HDSC00135,length=626457>
##contig=<ID=HDSC00136,length=629554>
##contig=<ID=HDSC00137,length=1146336>
##contig=<ID=HDSC00138,length=688936>
##contig=<ID=HDSC00139,length=675812>
##contig=<ID=HDSC00140,length=617662>
##contig=<ID=HDSC00141,length=618752>
##contig=<ID=HDSC00142,length=897794>
##contig=<ID=HDSC00143,length=625331>
##contig=<ID=HDSC00144,length=612719>
##contig=<ID=HDSC00145,length=636185>
##contig=<ID=HDSC00146,length=749600>
##contig=<ID=HDSC00147,length=913157>
##contig=<ID=HDSC00148,length=819428>
##contig=<ID=HDSC00149,length=844951>
##contig=<ID=HDSC00150,length=792801>
##contig=<ID=HDSC00151,length=601847>
##contig=<ID=HDSC00152,length=737873>
##contig=<ID=HDSC00153,length=599499>
##contig=<ID=HDSC00154,length=600815>
##contig=<ID=HDSC00155,length=973412>
##contig=<ID=HDSC00156,length=617736>
##contig=<ID=HDSC00157,length=595931>
##contig=<ID=HDSC00158,length=888620>
##contig=<ID=HDSC00159,length=634762>
##contig=<ID=HDSC00160,length=599965>
##contig=<ID=HDSC00161,length=599402>
##contig=<ID=HDSC00162,length=604527>
##contig=<ID=HDSC00163,length=592831>
##contig=<ID=HDSC00164,length=614509>
##contig=<ID=HDSC00165,length=591875>
##contig=<ID=HDSC00166,length=1135576>
##contig=<ID=HDSC00167,length=670660>
##contig=<ID=HDSC00168,length=599838>
##contig=<ID=HDSC00169,length=599001>
##contig=<ID=HDSC00170,length=583354>
##contig=<ID=HDSC00171,length=870938>
##contig=<ID=HDSC00172,length=603404>
##contig=<ID=HDSC00173,length=591996>
##contig=<ID=HDSC00174,length=604315>
##contig=<ID=HDSC00175,length=576231>
##contig=<ID=HDSC00176,length=692771>
##contig=<ID=HDSC00177,length=734234>
##contig=<ID=HDSC00178,length=605442>
##contig=<ID=HDSC00179,length=791692>
##contig=<ID=HDSC00180,length=606168>
##contig=<ID=HDSC00181,length=601278>
##contig=<ID=HDSC00182,length=610386>
##contig=<ID=HDSC00183,length=578680>
##contig=<ID=HDSC00184,length=687515>
##contig=<ID=HDSC00185,length=634609>
##contig=<ID=HDSC00186,length=1310672>
##contig=<ID=HDSC00187,length=567960>
##contig=<ID=HDSC00188,length=1106322>
##contig=<ID=HDSC00189,length=583974>
##contig=<ID=HDSC00190,length=570866>
##contig=<ID=HDSC00191,length=1170699>
##contig=<ID=HDSC00192,length=1001066>
##contig=<ID=HDSC00193,length=605529>
##contig=<ID=HDSC00194,length=1042692>
##contig=<ID=HDSC00195,length=1195078>
##contig=<ID=HDSC00196,length=576772>
##contig=<ID=HDSC00197,length=560972>
##contig=<ID=HDSC00198,length=560865>
##contig=<ID=HDSC00199,length=582454>
##contig=<ID=HDSC00200,length=1017418>
##contig=<ID=HDSC00201,length=723377>
##contig=<ID=HDSC00202,length=568341>
##contig=<ID=HDSC00203,length=669826>
##contig=<ID=HDSC00204,length=1061026>
##contig=<ID=HDSC00205,length=706554>
##contig=<ID=HDSC00206,length=566754>
##contig=<ID=HDSC00207,length=907840>
##contig=<ID=HDSC00208,length=1106890>
##contig=<ID=HDSC00209,length=589342>
##contig=<ID=HDSC00210,length=1167671>
##contig=<ID=HDSC00211,length=819447>
##contig=<ID=HDSC00212,length=817094>
##contig=<ID=HDSC00213,length=646047>
##contig=<ID=HDSC00214,length=937470>
##contig=<ID=HDSC00215,length=799183>
##contig=<ID=HDSC00216,length=551333>
##contig=<ID=HDSC00217,length=554410>
##contig=<ID=HDSC00218,length=550031>
##contig=<ID=HDSC00219,length=680049>
##contig=<ID=HDSC00220,length=857687>
##contig=<ID=HDSC00221,length=583753>
##contig=<ID=HDSC00222,length=555742>
##contig=<ID=HDSC00223,length=547421>
##contig=<ID=HDSC00224,length=547291>
##contig=<ID=HDSC00225,length=631454>
##contig=<ID=HDSC00226,length=545864>
##contig=<ID=HDSC00227,length=542744>
##contig=<ID=HDSC00228,length=556301>
##contig=<ID=HDSC00229,length=545768>
##contig=<ID=HDSC00230,length=541209>
##contig=<ID=HDSC00231,length=539740>
##contig=<ID=HDSC00232,length=538512>
##contig=<ID=HDSC00233,length=912248>
##contig=<ID=HDSC00234,length=657827>
##contig=<ID=HDSC00235,length=661616>
##contig=<ID=HDSC00236,length=601469>
##contig=<ID=HDSC00237,length=589084>
##contig=<ID=HDSC00238,length=534179>
##contig=<ID=HDSC00239,length=561712>
##contig=<ID=HDSC00240,length=781785>
##contig=<ID=HDSC00241,length=951813>
##contig=<ID=HDSC00242,length=538464>
##contig=<ID=HDSC00243,length=576799>
##contig=<ID=HDSC00244,length=579681>
##contig=<ID=HDSC00245,length=532568>
##contig=<ID=HDSC00246,length=530645>
##contig=<ID=HDSC00247,length=528363>
##contig=<ID=HDSC00248,length=626963>
##contig=<ID=HDSC00249,length=532340>
##contig=<ID=HDSC00250,length=608247>
##contig=<ID=HDSC00251,length=771020>
##contig=<ID=HDSC00252,length=536414>
##contig=<ID=HDSC00253,length=627394>
##contig=<ID=HDSC00254,length=891503>
##contig=<ID=HDSC00255,length=820521>
##contig=<ID=HDSC00256,length=552065>
##contig=<ID=HDSC00257,length=595339>
##contig=<ID=HDSC00258,length=522402>
##contig=<ID=HDSC00259,length=521912>
##contig=<ID=HDSC00260,length=520661>
##contig=<ID=HDSC00261,length=1512960>
##contig=<ID=HDSC00262,length=650101>
##contig=<ID=HDSC00263,length=529358>
##contig=<ID=HDSC00264,length=712757>
##contig=<ID=HDSC00265,length=531255>
##contig=<ID=HDSC00266,length=515629>
##contig=<ID=HDSC00267,length=750632>
##contig=<ID=HDSC00268,length=523099>
##contig=<ID=HDSC00269,length=514696>
##contig=<ID=HDSC00270,length=562878>
##contig=<ID=HDSC00271,length=583978>
##contig=<ID=HDSC00272,length=716502>
##contig=<ID=HDSC00273,length=543020>
##contig=<ID=HDSC00274,length=973529>
##contig=<ID=HDSC00275,length=512784>
##contig=<ID=HDSC00276,length=714439>
##contig=<ID=HDSC00277,length=686308>
##contig=<ID=HDSC00278,length=509956>
##contig=<ID=HDSC00279,length=738227>
##contig=<ID=HDSC00280,length=1243654>
##contig=<ID=HDSC00281,length=537944>
##contig=<ID=HDSC00282,length=627480>
##contig=<ID=HDSC00283,length=599474>
##contig=<ID=HDSC00284,length=796684>
##contig=<ID=HDSC00285,length=516833>
##contig=<ID=HDSC00286,length=540003>
##contig=<ID=HDSC00287,length=520894>
##contig=<ID=HDSC00288,length=520941>
##contig=<ID=HDSC00289,length=709768>
##contig=<ID=HDSC00290,length=507695>
##contig=<ID=HDSC00291,length=498611>
##contig=<ID=HDSC00292,length=530938>
##contig=<ID=HDSC00293,length=544222>
##contig=<ID=HDSC00294,length=514301>
##contig=<ID=HDSC00295,length=510694>
##contig=<ID=HDSC00296,length=601293>
##contig=<ID=HDSC00297,length=515761>
##contig=<ID=HDSC00298,length=650914>
##contig=<ID=HDSC00299,length=494107>
##contig=<ID=HDSC00300,length=492934>
##contig=<ID=HDSC00301,length=491838>
##contig=<ID=HDSC00302,length=1121037>
##contig=<ID=HDSC00303,length=491441>
##contig=<ID=HDSC00304,length=562678>
##contig=<ID=HDSC00305,length=491367>
##contig=<ID=HDSC00306,length=487556>
##contig=<ID=HDSC00307,length=487198>
##contig=<ID=HDSC00308,length=545197>
##contig=<ID=HDSC00309,length=535913>
##contig=<ID=HDSC00310,length=486741>
##contig=<ID=HDSC00311,length=485041>
##contig=<ID=HDSC00312,length=499644>
##contig=<ID=HDSC00313,length=637463>
##contig=<ID=HDSC00314,length=501728>
##contig=<ID=HDSC00315,length=506253>
##contig=<ID=HDSC00316,length=502092>
##contig=<ID=HDSC00317,length=495381>
##contig=<ID=HDSC00318,length=482039>
##contig=<ID=HDSC00319,length=515946>
##contig=<ID=HDSC00320,length=512566>
##contig=<ID=HDSC00321,length=481586>
##contig=<ID=HDSC00322,length=687265>
##contig=<ID=HDSC00323,length=544715>
##contig=<ID=HDSC00324,length=777673>
##contig=<ID=HDSC00325,length=722551>
##contig=<ID=HDSC00326,length=475143>
##contig=<ID=HDSC00327,length=557449>
##contig=<ID=HDSC00328,length=478212>
##contig=<ID=HDSC00329,length=718601>
##contig=<ID=HDSC00330,length=540450>
##contig=<ID=HDSC00331,length=473822>
##contig=<ID=HDSC00332,length=471482>
##contig=<ID=HDSC00333,length=563641>
##contig=<ID=HDSC00334,length=471447>
##contig=<ID=HDSC00335,length=471342>
##contig=<ID=HDSC00336,length=611735>
##contig=<ID=HDSC00337,length=471003>
##contig=<ID=HDSC00338,length=470993>
##contig=<ID=HDSC00339,length=472832>
##contig=<ID=HDSC00340,length=494560>
##contig=<ID=HDSC00341,length=484147>
##contig=<ID=HDSC00342,length=734150>
##contig=<ID=HDSC00343,length=469587>
##contig=<ID=HDSC00344,length=468341>
##contig=<ID=HDSC00345,length=468276>
##contig=<ID=HDSC00346,length=720361>
##contig=<ID=HDSC00347,length=484726>
##contig=<ID=HDSC00348,length=466909>
##contig=<ID=HDSC00349,length=469821>
##contig=<ID=HDSC00350,length=466149>
##contig=<ID=HDSC00351,length=464965>
##contig=<ID=HDSC00352,length=489655>
##contig=<ID=HDSC00353,length=479776>
##contig=<ID=HDSC00354,length=464111>
##contig=<ID=HDSC00355,length=615565>
##contig=<ID=HDSC00356,length=462610>
##contig=<ID=HDSC00357,length=476732>
##contig=<ID=HDSC00358,length=583537>
##contig=<ID=HDSC00359,length=943863>
##contig=<ID=HDSC00360,length=483379>
##contig=<ID=HDSC00361,length=458181>
##contig=<ID=HDSC00362,length=465554>
##contig=<ID=HDSC00363,length=457143>
##contig=<ID=HDSC00364,length=456705>
##contig=<ID=HDSC00365,length=471231>
##contig=<ID=HDSC00366,length=475628>
##contig=<ID=HDSC00367,length=492976>
##contig=<ID=HDSC00368,length=533081>
##contig=<ID=HDSC00369,length=462906>
##contig=<ID=HDSC00370,length=1041311>
##contig=<ID=HDSC00371,length=455611>
##contig=<ID=HDSC00372,length=464319>
##contig=<ID=HDSC00373,length=469208>
##contig=<ID=HDSC00374,length=484269>
##contig=<ID=HDSC00375,length=481631>
##contig=<ID=HDSC00376,length=454687>
##contig=<ID=HDSC00377,length=454511>
##contig=<ID=HDSC00378,length=453655>
##contig=<ID=HDSC00379,length=805487>
##contig=<ID=HDSC00380,length=453053>
##contig=<ID=HDSC00381,length=452988>
##contig=<ID=HDSC00382,length=452329>
##contig=<ID=HDSC00383,length=525932>
##contig=<ID=HDSC00384,length=767750>
##contig=<ID=HDSC00385,length=497965>
##contig=<ID=HDSC00386,length=540820>
##contig=<ID=HDSC00387,length=448696>
##contig=<ID=HDSC00388,length=495680>
##contig=<ID=HDSC00389,length=605322>
##contig=<ID=HDSC00390,length=785634>
##contig=<ID=HDSC00391,length=477411>
##contig=<ID=HDSC00392,length=618737>
##contig=<ID=HDSC00393,length=454427>
##contig=<ID=HDSC00394,length=461627>
##contig=<ID=HDSC00395,length=446329>
##contig=<ID=HDSC00396,length=482725>
##contig=<ID=HDSC00397,length=482519>
##contig=<ID=HDSC00398,length=514097>
##contig=<ID=HDSC00399,length=449646>
##contig=<ID=HDSC00400,length=755996>
##contig=<ID=HDSC00401,length=635536>
##contig=<ID=HDSC00402,length=454099>
##contig=<ID=HDSC00403,length=445783>
##contig=<ID=HDSC00404,length=442445>
##contig=<ID=HDSC00405,length=487787>
##contig=<ID=HDSC00406,length=442229>
##contig=<ID=HDSC00407,length=518410>
##contig=<ID=HDSC00408,length=440199>
##contig=<ID=HDSC00409,length=464946>
##contig=<ID=HDSC00410,length=444046>
##contig=<ID=HDSC00411,length=450045>
##contig=<ID=HDSC00412,length=574713>
##contig=<ID=HDSC00413,length=438115>
##contig=<ID=HDSC00414,length=549504>
##contig=<ID=HDSC00415,length=437938>
##contig=<ID=HDSC00416,length=437881>
##contig=<ID=HDSC00417,length=437595>
##contig=<ID=HDSC00418,length=437473>
##contig=<ID=HDSC00419,length=782362>
##contig=<ID=HDSC00420,length=481153>
##contig=<ID=HDSC00421,length=1014441>
##contig=<ID=HDSC00422,length=1011497>
##contig=<ID=HDSC00423,length=534089>
##contig=<ID=HDSC00424,length=880283>
##contig=<ID=HDSC00425,length=436037>
##contig=<ID=HDSC00426,length=442225>
##contig=<ID=HDSC00427,length=558250>
##contig=<ID=HDSC00428,length=617819>
##contig=<ID=HDSC00429,length=446573>
##contig=<ID=HDSC00430,length=547681>
##contig=<ID=HDSC00431,length=535861>
##contig=<ID=HDSC00432,length=593345>
##contig=<ID=HDSC00433,length=459954>
##contig=<ID=HDSC00434,length=432433>
##contig=<ID=HDSC00435,length=431618>
##contig=<ID=HDSC00436,length=531533>
##contig=<ID=HDSC00437,length=430519>
##contig=<ID=HDSC00438,length=805540>
##contig=<ID=HDSC00439,length=484908>
##contig=<ID=HDSC00440,length=431555>
##contig=<ID=HDSC00441,length=670720>
##contig=<ID=HDSC00442,length=626611>
##contig=<ID=HDSC00443,length=454547>
##contig=<ID=HDSC00444,length=602996>
##contig=<ID=HDSC00445,length=427219>
##contig=<ID=HDSC00446,length=494211>
##contig=<ID=HDSC00447,length=607864>
##contig=<ID=HDSC00448,length=438033>
##contig=<ID=HDSC00449,length=739867>
##contig=<ID=HDSC00450,length=678550>
##contig=<ID=HDSC00451,length=910804>
##contig=<ID=HDSC00452,length=449986>
##contig=<ID=HDSC00453,length=426137>
##contig=<ID=HDSC00454,length=761539>
##contig=<ID=HDSC00455,length=537000>
##contig=<ID=HDSC00456,length=423831>
##contig=<ID=HDSC00457,length=427135>
##contig=<ID=HDSC00458,length=674863>
##contig=<ID=HDSC00459,length=777900>
##contig=<ID=HDSC00460,length=454077>
##contig=<ID=HDSC00461,length=533123>
##contig=<ID=HDSC00462,length=423944>
##contig=<ID=HDSC00463,length=419929>
##contig=<ID=HDSC00464,length=657550>
##contig=<ID=HDSC00465,length=419244>
##contig=<ID=HDSC00466,length=418690>
##contig=<ID=HDSC00467,length=478137>
##contig=<ID=HDSC00468,length=417767>
##contig=<ID=HDSC00469,length=528570>
##contig=<ID=HDSC00470,length=437235>
##contig=<ID=HDSC00471,length=428743>
##contig=<ID=HDSC00472,length=415723>
##contig=<ID=HDSC00473,length=418237>
##contig=<ID=HDSC00474,length=569742>
##contig=<ID=HDSC00475,length=415292>
##contig=<ID=HDSC00476,length=470683>
##contig=<ID=HDSC00477,length=415048>
##contig=<ID=HDSC00478,length=481434>
##contig=<ID=HDSC00479,length=772278>
##contig=<ID=HDSC00480,length=426242>
##contig=<ID=HDSC00481,length=511204>
##contig=<ID=HDSC00482,length=671786>
##contig=<ID=HDSC00483,length=484666>
##contig=<ID=HDSC00484,length=412718>
##contig=<ID=HDSC00485,length=427523>
##contig=<ID=HDSC00486,length=734950>
##contig=<ID=HDSC00487,length=411473>
##contig=<ID=HDSC00488,length=705760>
##contig=<ID=HDSC00489,length=532189>
##contig=<ID=HDSC00490,length=528350>
##contig=<ID=HDSC00491,length=410434>
##contig=<ID=HDSC00492,length=411913>
##contig=<ID=HDSC00493,length=442779>
##contig=<ID=HDSC00494,length=717839>
##contig=<ID=HDSC00495,length=409298>
##contig=<ID=HDSC00496,length=759919>
##contig=<ID=HDSC00497,length=487250>
##contig=<ID=HDSC00498,length=687552>
##contig=<ID=HDSC00499,length=407415>
##contig=<ID=HDSC00500,length=461852>
##contig=<ID=HDSC00501,length=407000>
##contig=<ID=HDSC00502,length=503453>
##contig=<ID=HDSC00503,length=425622>
##contig=<ID=HDSC00504,length=504946>
##contig=<ID=HDSC00505,length=438584>
##contig=<ID=HDSC00506,length=677260>
##contig=<ID=HDSC00507,length=540741>
##contig=<ID=HDSC00508,length=551056>
##contig=<ID=HDSC00509,length=405531>
##contig=<ID=HDSC00510,length=636797>
##contig=<ID=HDSC00511,length=410455>
##contig=<ID=HDSC00512,length=461440>
##contig=<ID=HDSC00513,length=439920>
##contig=<ID=HDSC00514,length=401617>
##contig=<ID=HDSC00515,length=509687>
##contig=<ID=HDSC00516,length=554732>
##contig=<ID=HDSC00517,length=400841>
##contig=<ID=HDSC00518,length=557912>
##contig=<ID=HDSC00519,length=516220>
##contig=<ID=HDSC00520,length=399358>
##contig=<ID=HDSC00521,length=452421>
##contig=<ID=HDSC00522,length=398445>
##contig=<ID=HDSC00523,length=866662>
##contig=<ID=HDSC00524,length=421339>
##contig=<ID=HDSC00525,length=425899>
##contig=<ID=HDSC00526,length=626596>
##contig=<ID=HDSC00527,length=441700>
##contig=<ID=HDSC00528,length=416535>
##contig=<ID=HDSC00529,length=398551>
##contig=<ID=HDSC00530,length=413483>
##contig=<ID=HDSC00531,length=1215712>
##contig=<ID=HDSC00532,length=407339>
##contig=<ID=HDSC00533,length=394900>
##contig=<ID=HDSC00534,length=474577>
##contig=<ID=HDSC00535,length=621003>
##contig=<ID=HDSC00536,length=414958>
##contig=<ID=HDSC00537,length=411180>
##contig=<ID=HDSC00538,length=570773>
##contig=<ID=HDSC00539,length=604913>
##contig=<ID=HDSC00540,length=753518>
##contig=<ID=HDSC00541,length=469036>
##contig=<ID=HDSC00542,length=415967>
##contig=<ID=HDSC00543,length=782726>
##contig=<ID=HDSC00544,length=532792>
##contig=<ID=HDSC00545,length=624279>
##contig=<ID=HDSC00546,length=390271>
##contig=<ID=HDSC00547,length=398581>
##contig=<ID=HDSC00548,length=467627>
##contig=<ID=HDSC00549,length=389791>
##contig=<ID=HDSC00550,length=619070>
##contig=<ID=HDSC00551,length=389553>
##contig=<ID=HDSC00552,length=400313>
##contig=<ID=HDSC00553,length=701568>
##contig=<ID=HDSC00554,length=578824>
##contig=<ID=HDSC00555,length=634622>
##contig=<ID=HDSC00556,length=392941>
##contig=<ID=HDSC00557,length=388297>
##contig=<ID=HDSC00558,length=387541>
##contig=<ID=HDSC00559,length=751238>
##contig=<ID=HDSC00560,length=500767>
##contig=<ID=HDSC00561,length=433639>
##contig=<ID=HDSC00562,length=385783>
##contig=<ID=HDSC00563,length=385777>
##contig=<ID=HDSC00564,length=408360>
##contig=<ID=HDSC00565,length=519624>
##contig=<ID=HDSC00566,length=413040>
##contig=<ID=HDSC00567,length=389549>
##contig=<ID=HDSC00568,length=388356>
##contig=<ID=HDSC00569,length=394308>
##contig=<ID=HDSC00570,length=460246>
##contig=<ID=HDSC00571,length=397936>
##contig=<ID=HDSC00572,length=381566>
##contig=<ID=HDSC00573,length=380862>
##contig=<ID=HDSC00574,length=382898>
##contig=<ID=HDSC00575,length=380397>
##contig=<ID=HDSC00576,length=510018>
##contig=<ID=HDSC00577,length=483364>
##contig=<ID=HDSC00578,length=379572>
##contig=<ID=HDSC00579,length=379396>
##contig=<ID=HDSC00580,length=379192>
##contig=<ID=HDSC00581,length=379135>
##contig=<ID=HDSC00582,length=396096>
##contig=<ID=HDSC00583,length=400155>
##contig=<ID=HDSC00584,length=408223>
##contig=<ID=HDSC00585,length=642397>
##contig=<ID=HDSC00586,length=716641>
##contig=<ID=HDSC00587,length=998727>
##contig=<ID=HDSC00588,length=386208>
##contig=<ID=HDSC00589,length=405998>
##contig=<ID=HDSC00590,length=380773>
##contig=<ID=HDSC00591,length=413800>
##contig=<ID=HDSC00592,length=414554>
##contig=<ID=HDSC00593,length=376758>
##contig=<ID=HDSC00594,length=376429>
##contig=<ID=HDSC00595,length=376413>
##contig=<ID=HDSC00596,length=595446>
##contig=<ID=HDSC00597,length=669274>
##contig=<ID=HDSC00598,length=377031>
##contig=<ID=HDSC00599,length=374996>
##contig=<ID=HDSC00600,length=597482>
##contig=<ID=HDSC00601,length=462381>
##contig=<ID=HDSC00602,length=384102>
##contig=<ID=HDSC00603,length=410210>
##contig=<ID=HDSC00604,length=420107>
##contig=<ID=HDSC00605,length=384189>
##contig=<ID=HDSC00606,length=430656>
##contig=<ID=HDSC00607,length=372145>
##contig=<ID=HDSC00608,length=379081>
##contig=<ID=HDSC00609,length=381268>
##contig=<ID=HDSC00610,length=508817>
##contig=<ID=HDSC00611,length=1157645>
##contig=<ID=HDSC00612,length=372911>
##contig=<ID=HDSC00613,length=446285>
##contig=<ID=HDSC00614,length=379108>
##contig=<ID=HDSC00615,length=470005>
##contig=<ID=HDSC00616,length=557491>
##contig=<ID=HDSC00617,length=367953>
##contig=<ID=HDSC00618,length=377620>
##contig=<ID=HDSC00619,length=392179>
##contig=<ID=HDSC00620,length=468893>
##contig=<ID=HDSC00621,length=367117>
##contig=<ID=HDSC00622,length=369141>
##contig=<ID=HDSC00623,length=430086>
##contig=<ID=HDSC00624,length=382670>
##contig=<ID=HDSC00625,length=366012>
##contig=<ID=HDSC00626,length=404952>
##contig=<ID=HDSC00627,length=382889>
##contig=<ID=HDSC00628,length=453606>
##contig=<ID=HDSC00629,length=375442>
##contig=<ID=HDSC00630,length=372281>
##contig=<ID=HDSC00631,length=364684>
##contig=<ID=HDSC00632,length=364592>
##contig=<ID=HDSC00633,length=363876>
##contig=<ID=HDSC00634,length=377016>
##contig=<ID=HDSC00635,length=367143>
##contig=<ID=HDSC00636,length=371691>
##contig=<ID=HDSC00637,length=902573>
##contig=<ID=HDSC00638,length=553859>
##contig=<ID=HDSC00639,length=363013>
##contig=<ID=HDSC00640,length=383269>
##contig=<ID=HDSC00641,length=362615>
##contig=<ID=HDSC00642,length=398616>
##contig=<ID=HDSC00643,length=360860>
##contig=<ID=HDSC00644,length=400517>
##contig=<ID=HDSC00645,length=427723>
##contig=<ID=HDSC00646,length=659389>
##contig=<ID=HDSC00647,length=409620>
##contig=<ID=HDSC00648,length=536855>
##contig=<ID=HDSC00649,length=383066>
##contig=<ID=HDSC00650,length=359320>
##contig=<ID=HDSC00651,length=429340>
##contig=<ID=HDSC00652,length=359078>
##contig=<ID=HDSC00653,length=465150>
##contig=<ID=HDSC00654,length=358316>
##contig=<ID=HDSC00655,length=358071>
##contig=<ID=HDSC00656,length=482822>
##contig=<ID=HDSC00657,length=359665>
##contig=<ID=HDSC00658,length=487249>
##contig=<ID=HDSC00659,length=683095>
##contig=<ID=HDSC00660,length=377535>
##contig=<ID=HDSC00661,length=699053>
##contig=<ID=HDSC00662,length=403246>
##contig=<ID=HDSC00663,length=436484>
##contig=<ID=HDSC00664,length=369157>
##contig=<ID=HDSC00665,length=362807>
##contig=<ID=HDSC00666,length=366476>
##contig=<ID=HDSC00667,length=438164>
##contig=<ID=HDSC00668,length=383999>
##contig=<ID=HDSC00669,length=353004>
##contig=<ID=HDSC00670,length=352963>
##contig=<ID=HDSC00671,length=352945>
##contig=<ID=HDSC00672,length=352932>
##contig=<ID=HDSC00673,length=375785>
##contig=<ID=HDSC00674,length=495872>
##contig=<ID=HDSC00675,length=359074>
##contig=<ID=HDSC00676,length=361500>
##contig=<ID=HDSC00677,length=351393>
##contig=<ID=HDSC00678,length=491704>
##contig=<ID=HDSC00679,length=353166>
##contig=<ID=HDSC00680,length=467401>
##contig=<ID=HDSC00681,length=349688>
##contig=<ID=HDSC00682,length=406278>
##contig=<ID=HDSC00683,length=349185>
##contig=<ID=HDSC00684,length=353749>
##contig=<ID=HDSC00685,length=435159>
##contig=<ID=HDSC00686,length=595850>
##contig=<ID=HDSC00687,length=348762>
##contig=<ID=HDSC00688,length=365017>
##contig=<ID=HDSC00689,length=363462>
##contig=<ID=HDSC00690,length=612588>
##contig=<ID=HDSC00691,length=364064>
##contig=<ID=HDSC00692,length=602388>
##contig=<ID=HDSC00693,length=347076>
##contig=<ID=HDSC00694,length=480346>
##contig=<ID=HDSC00695,length=369812>
##contig=<ID=HDSC00696,length=391356>
##contig=<ID=HDSC00697,length=430545>
##contig=<ID=HDSC00698,length=417354>
##contig=<ID=HDSC00699,length=635285>
##contig=<ID=HDSC00700,length=391126>
##contig=<ID=HDSC00701,length=421793>
##contig=<ID=HDSC00702,length=385900>
##contig=<ID=HDSC00703,length=814754>
##contig=<ID=HDSC00704,length=357581>
##contig=<ID=HDSC00705,length=591177>
##contig=<ID=HDSC00706,length=567535>
##contig=<ID=HDSC00707,length=434622>
##contig=<ID=HDSC00708,length=345521>
##contig=<ID=HDSC00709,length=345279>
##contig=<ID=HDSC00710,length=345270>
##contig=<ID=HDSC00711,length=591914>
##contig=<ID=HDSC00712,length=351256>
##contig=<ID=HDSC00713,length=432816>
##contig=<ID=HDSC00714,length=399421>
##contig=<ID=HDSC00715,length=413938>
##contig=<ID=HDSC00716,length=347550>
##contig=<ID=HDSC00717,length=343940>
##contig=<ID=HDSC00718,length=379134>
##contig=<ID=HDSC00719,length=348458>
##contig=<ID=HDSC00720,length=345104>
##contig=<ID=HDSC00721,length=595910>
##contig=<ID=HDSC00722,length=758362>
##contig=<ID=HDSC00723,length=343012>
##contig=<ID=HDSC00724,length=384929>
##contig=<ID=HDSC00725,length=370445>
##contig=<ID=HDSC00726,length=404428>
##contig=<ID=HDSC00727,length=549448>
##contig=<ID=HDSC00728,length=342334>
##contig=<ID=HDSC00729,length=394461>
##contig=<ID=HDSC00730,length=356413>
##contig=<ID=HDSC00731,length=345548>
##contig=<ID=HDSC00732,length=340632>
##contig=<ID=HDSC00733,length=340437>
##contig=<ID=HDSC00734,length=394798>
##contig=<ID=HDSC00735,length=340092>
##contig=<ID=HDSC00736,length=340017>
##contig=<ID=HDSC00737,length=339486>
##contig=<ID=HDSC00738,length=347620>
##contig=<ID=HDSC00739,length=339073>
##contig=<ID=HDSC00740,length=389716>
##contig=<ID=HDSC00741,length=338838>
##contig=<ID=HDSC00742,length=338652>
##contig=<ID=HDSC00743,length=430625>
##contig=<ID=HDSC00744,length=363082>
##contig=<ID=HDSC00745,length=345461>
##contig=<ID=HDSC00746,length=537904>
##contig=<ID=HDSC00747,length=352168>
##contig=<ID=HDSC00748,length=481100>
##contig=<ID=HDSC00749,length=813489>
##contig=<ID=HDSC00750,length=372041>
##contig=<ID=HDSC00751,length=408493>
##contig=<ID=HDSC00752,length=334404>
##contig=<ID=HDSC00753,length=530943>
##contig=<ID=HDSC00754,length=355945>
##contig=<ID=HDSC00755,length=347019>
##contig=<ID=HDSC00756,length=356933>
##contig=<ID=HDSC00757,length=333268>
##contig=<ID=HDSC00758,length=338922>
##contig=<ID=HDSC00759,length=398557>
##contig=<ID=HDSC00760,length=332632>
##contig=<ID=HDSC00761,length=332291>
##contig=<ID=HDSC00762,length=379513>
##contig=<ID=HDSC00763,length=359457>
##contig=<ID=HDSC00764,length=433636>
##contig=<ID=HDSC00765,length=501448>
##contig=<ID=HDSC00766,length=341087>
##contig=<ID=HDSC00767,length=956255>
##contig=<ID=HDSC00768,length=337485>
##contig=<ID=HDSC00769,length=330757>
##contig=<ID=HDSC00770,length=653743>
##contig=<ID=HDSC00771,length=464444>
##contig=<ID=HDSC00772,length=332716>
##contig=<ID=HDSC00773,length=377593>
##contig=<ID=HDSC00774,length=333482>
##contig=<ID=HDSC00775,length=506778>
##contig=<ID=HDSC00776,length=329744>
##contig=<ID=HDSC00777,length=634648>
##contig=<ID=HDSC00778,length=328563>
##contig=<ID=HDSC00779,length=617120>
##contig=<ID=HDSC00780,length=328377>
##contig=<ID=HDSC00781,length=388189>
##contig=<ID=HDSC00782,length=535360>
##contig=<ID=HDSC00783,length=349515>
##contig=<ID=HDSC00784,length=427156>
##contig=<ID=HDSC00785,length=409326>
##contig=<ID=HDSC00786,length=365989>
##contig=<ID=HDSC00787,length=349183>
##contig=<ID=HDSC00788,length=328686>
##contig=<ID=HDSC00789,length=423470>
##contig=<ID=HDSC00790,length=554362>
##contig=<ID=HDSC00791,length=610726>
##contig=<ID=HDSC00792,length=488124>
##contig=<ID=HDSC00793,length=338987>
##contig=<ID=HDSC00794,length=324548>
##contig=<ID=HDSC00795,length=350774>
##contig=<ID=HDSC00796,length=323728>
##contig=<ID=HDSC00797,length=488083>
##contig=<ID=HDSC00798,length=683285>
##contig=<ID=HDSC00799,length=356699>
##contig=<ID=HDSC00800,length=357821>
##contig=<ID=HDSC00801,length=406355>
##contig=<ID=HDSC00802,length=331540>
##contig=<ID=HDSC00803,length=477692>
##contig=<ID=HDSC00804,length=327502>
##contig=<ID=HDSC00805,length=398480>
##contig=<ID=HDSC00806,length=535254>
##contig=<ID=HDSC00807,length=325787>
##contig=<ID=HDSC00808,length=643797>
##contig=<ID=HDSC00809,length=321449>
##contig=<ID=HDSC00810,length=698362>
##contig=<ID=HDSC00811,length=336794>
##contig=<ID=HDSC00812,length=508340>
##contig=<ID=HDSC00813,length=321105>
##contig=<ID=HDSC00814,length=320988>
##contig=<ID=HDSC00815,length=324287>
##contig=<ID=HDSC00816,length=612903>
##contig=<ID=HDSC00817,length=320877>
##contig=<ID=HDSC00818,length=404325>
##contig=<ID=HDSC00819,length=884574>
##contig=<ID=HDSC00820,length=343320>
##contig=<ID=HDSC00821,length=452998>
##contig=<ID=HDSC00822,length=322133>
##contig=<ID=HDSC00823,length=503867>
##contig=<ID=HDSC00824,length=420463>
##contig=<ID=HDSC00825,length=329164>
##contig=<ID=HDSC00826,length=318926>
##contig=<ID=HDSC00827,length=319616>
##contig=<ID=HDSC00828,length=318582>
##contig=<ID=HDSC00829,length=460239>
##contig=<ID=HDSC00830,length=317842>
##contig=<ID=HDSC00831,length=338514>
##contig=<ID=HDSC00832,length=326355>
##contig=<ID=HDSC00833,length=582490>
##contig=<ID=HDSC00834,length=316847>
##contig=<ID=HDSC00835,length=404597>
##contig=<ID=HDSC00836,length=316477>
##contig=<ID=HDSC00837,length=316050>
##contig=<ID=HDSC00838,length=315817>
##contig=<ID=HDSC00839,length=315753>
##contig=<ID=HDSC00840,length=315620>
##contig=<ID=HDSC00841,length=319878>
##contig=<ID=HDSC00842,length=315443>
##contig=<ID=HDSC00843,length=314912>
##contig=<ID=HDSC00844,length=314814>
##contig=<ID=HDSC00845,length=439439>
##contig=<ID=HDSC00846,length=324247>
##contig=<ID=HDSC00847,length=314297>
##contig=<ID=HDSC00848,length=351286>
##contig=<ID=HDSC00849,length=372524>
##contig=<ID=HDSC00850,length=336239>
##contig=<ID=HDSC00851,length=446072>
##contig=<ID=HDSC00852,length=325725>
##contig=<ID=HDSC00853,length=858892>
##contig=<ID=HDSC00854,length=509437>
##contig=<ID=HDSC00855,length=524240>
##contig=<ID=HDSC00856,length=316163>
##contig=<ID=HDSC00857,length=327384>
##contig=<ID=HDSC00858,length=311868>
##contig=<ID=HDSC00859,length=415864>
##contig=<ID=HDSC00860,length=426745>
##contig=<ID=HDSC00861,length=317090>
##contig=<ID=HDSC00862,length=371058>
##contig=<ID=HDSC00863,length=326760>
##contig=<ID=HDSC00864,length=939934>
##contig=<ID=HDSC00865,length=311283>
##contig=<ID=HDSC00866,length=407686>
##contig=<ID=HDSC00867,length=339911>
##contig=<ID=HDSC00868,length=340229>
##contig=<ID=HDSC00869,length=336879>
##contig=<ID=HDSC00870,length=310337>
##contig=<ID=HDSC00871,length=324039>
##contig=<ID=HDSC00872,length=309925>
##contig=<ID=HDSC00873,length=314566>
##contig=<ID=HDSC00874,length=340749>
##contig=<ID=HDSC00875,length=833467>
##contig=<ID=HDSC00876,length=542043>
##contig=<ID=HDSC00877,length=309668>
##contig=<ID=HDSC00878,length=309558>
##contig=<ID=HDSC00879,length=309071>
##contig=<ID=HDSC00880,length=773484>
##contig=<ID=HDSC00881,length=448290>
##contig=<ID=HDSC00882,length=348590>
##contig=<ID=HDSC00883,length=336467>
##contig=<ID=HDSC00884,length=348928>
##contig=<ID=HDSC00885,length=310871>
##contig=<ID=HDSC00886,length=308390>
##contig=<ID=HDSC00887,length=441354>
##contig=<ID=HDSC00888,length=600903>
##contig=<ID=HDSC00889,length=324781>
##contig=<ID=HDSC00890,length=348615>
##contig=<ID=HDSC00891,length=477107>
##contig=<ID=HDSC00892,length=318238>
##contig=<ID=HDSC00893,length=306659>
##contig=<ID=HDSC00894,length=306150>
##contig=<ID=HDSC00895,length=432435>
##contig=<ID=HDSC00896,length=491933>
##contig=<ID=HDSC00897,length=311513>
##contig=<ID=HDSC00898,length=304607>
##contig=<ID=HDSC00899,length=314419>
##contig=<ID=HDSC00900,length=339397>
##contig=<ID=HDSC00901,length=421768>
##contig=<ID=HDSC00902,length=670250>
##contig=<ID=HDSC00903,length=340231>
##contig=<ID=HDSC00904,length=303310>
##contig=<ID=HDSC00905,length=566602>
##contig=<ID=HDSC00906,length=354375>
##contig=<ID=HDSC00907,length=321036>
##contig=<ID=HDSC00908,length=416841>
##contig=<ID=HDSC00909,length=306542>
##contig=<ID=HDSC00910,length=316735>
##contig=<ID=HDSC00911,length=301619>
##contig=<ID=HDSC00912,length=301568>
##contig=<ID=HDSC00913,length=301545>
##contig=<ID=HDSC00914,length=401222>
##contig=<ID=HDSC00915,length=632357>
##contig=<ID=HDSC00916,length=308337>
##contig=<ID=HDSC00917,length=300840>
##contig=<ID=HDSC00918,length=320276>
##contig=<ID=HDSC00919,length=313425>
##contig=<ID=HDSC00920,length=302945>
##contig=<ID=HDSC00921,length=300274>
##contig=<ID=HDSC00922,length=528701>
##contig=<ID=HDSC00923,length=473725>
##contig=<ID=HDSC00924,length=299937>
##contig=<ID=HDSC00925,length=306192>
##contig=<ID=HDSC00926,length=601237>
##contig=<ID=HDSC00927,length=299008>
##contig=<ID=HDSC00928,length=330970>
##contig=<ID=HDSC00929,length=303359>
##contig=<ID=HDSC00930,length=371931>
##contig=<ID=HDSC00931,length=509781>
##contig=<ID=HDSC00932,length=298346>
##contig=<ID=HDSC00933,length=298111>
##contig=<ID=HDSC00934,length=305307>
##contig=<ID=HDSC00935,length=322332>
##contig=<ID=HDSC00936,length=306297>
##contig=<ID=HDSC00937,length=304523>
##contig=<ID=HDSC00938,length=408359>
##contig=<ID=HDSC00939,length=347192>
##contig=<ID=HDSC00940,length=322960>
##contig=<ID=HDSC00941,length=310329>
##contig=<ID=HDSC00942,length=549677>
##contig=<ID=HDSC00943,length=296765>
##contig=<ID=HDSC00944,length=296532>
##contig=<ID=HDSC00945,length=665506>
##contig=<ID=HDSC00946,length=465224>
##contig=<ID=HDSC00947,length=375919>
##contig=<ID=HDSC00948,length=302422>
##contig=<ID=HDSC00949,length=621886>
##contig=<ID=HDSC00950,length=313136>
##contig=<ID=HDSC00951,length=315906>
##contig=<ID=HDSC00952,length=296111>
##contig=<ID=HDSC00953,length=321046>
##contig=<ID=HDSC00954,length=346076>
##contig=<ID=HDSC00955,length=400047>
##contig=<ID=HDSC00956,length=622844>
##contig=<ID=HDSC00957,length=295382>
##contig=<ID=HDSC00958,length=443709>
##contig=<ID=HDSC00959,length=294689>
##contig=<ID=HDSC00960,length=299321>
##contig=<ID=HDSC00961,length=301745>
##contig=<ID=HDSC00962,length=316583>
##contig=<ID=HDSC00963,length=318425>
##contig=<ID=HDSC00964,length=339555>
##contig=<ID=HDSC00965,length=294056>
##contig=<ID=HDSC00966,length=503541>
##contig=<ID=HDSC00967,length=293907>
##contig=<ID=HDSC00968,length=297931>
##contig=<ID=HDSC00969,length=293785>
##contig=<ID=HDSC00970,length=315593>
##contig=<ID=HDSC00971,length=490933>
##contig=<ID=HDSC00972,length=312168>
##contig=<ID=HDSC00973,length=314770>
##contig=<ID=HDSC00974,length=499451>
##contig=<ID=HDSC00975,length=569163>
##contig=<ID=HDSC00976,length=293313>
##contig=<ID=HDSC00977,length=292634>
##contig=<ID=HDSC00978,length=303594>
##contig=<ID=HDSC00979,length=332446>
##contig=<ID=HDSC00980,length=318036>
##contig=<ID=HDSC00981,length=301108>
##contig=<ID=HDSC00982,length=291481>
##contig=<ID=HDSC00983,length=483162>
##contig=<ID=HDSC00984,length=293663>
##contig=<ID=HDSC00985,length=359427>
##contig=<ID=HDSC00986,length=301869>
##contig=<ID=HDSC00987,length=297175>
##contig=<ID=HDSC00988,length=304465>
##contig=<ID=HDSC00989,length=339142>
##contig=<ID=HDSC00990,length=296280>
##contig=<ID=HDSC00991,length=391306>
##contig=<ID=HDSC00992,length=289534>
##contig=<ID=HDSC00993,length=445207>
##contig=<ID=HDSC00994,length=662752>
##contig=<ID=HDSC00995,length=318288>
##contig=<ID=HDSC00996,length=289088>
##contig=<ID=HDSC00997,length=410627>
##contig=<ID=HDSC00998,length=316729>
##contig=<ID=HDSC00999,length=309268>
##contig=<ID=HDSC01000,length=300635>
##contig=<ID=HDSC01001,length=310453>
##contig=<ID=HDSC01002,length=335112>
##contig=<ID=HDSC01003,length=315925>
##contig=<ID=HDSC01004,length=312414>
##contig=<ID=HDSC01005,length=297978>
##contig=<ID=HDSC01006,length=331547>
##contig=<ID=HDSC01007,length=373859>
##contig=<ID=HDSC01008,length=285674>
##contig=<ID=HDSC01009,length=403448>
##contig=<ID=HDSC01010,length=322182>
##contig=<ID=HDSC01011,length=286816>
##contig=<ID=HDSC01012,length=284989>
##contig=<ID=HDSC01013,length=289426>
##contig=<ID=HDSC01014,length=284760>
##contig=<ID=HDSC01015,length=294416>
##contig=<ID=HDSC01016,length=284265>
##contig=<ID=HDSC01017,length=419284>
##contig=<ID=HDSC01018,length=396090>
##contig=<ID=HDSC01019,length=305731>
##contig=<ID=HDSC01020,length=283787>
##contig=<ID=HDSC01021,length=375283>
##contig=<ID=HDSC01022,length=283646>
##contig=<ID=HDSC01023,length=335812>
##contig=<ID=HDSC01024,length=283509>
##contig=<ID=HDSC01025,length=317228>
##contig=<ID=HDSC01026,length=295563>
##contig=<ID=HDSC01027,length=406095>
##contig=<ID=HDSC01028,length=282235>
##contig=<ID=HDSC01029,length=286756>
##contig=<ID=HDSC01030,length=527804>
##contig=<ID=HDSC01031,length=282074>
##contig=<ID=HDSC01032,length=366821>
##contig=<ID=HDSC01033,length=355783>
##contig=<ID=HDSC01034,length=542144>
##contig=<ID=HDSC01035,length=347837>
##contig=<ID=HDSC01036,length=281674>
##contig=<ID=HDSC01037,length=284982>
##contig=<ID=HDSC01038,length=586933>
##contig=<ID=HDSC01039,length=284584>
##contig=<ID=HDSC01040,length=338514>
##contig=<ID=HDSC01041,length=339807>
##contig=<ID=HDSC01042,length=406652>
##contig=<ID=HDSC01043,length=280815>
##contig=<ID=HDSC01044,length=482588>
##contig=<ID=HDSC01045,length=330541>
##contig=<ID=HDSC01046,length=304243>
##contig=<ID=HDSC01047,length=280465>
##contig=<ID=HDSC01048,length=304636>
##contig=<ID=HDSC01049,length=420498>
##contig=<ID=HDSC01050,length=629497>
##contig=<ID=HDSC01051,length=289451>
##contig=<ID=HDSC01052,length=343553>
##contig=<ID=HDSC01053,length=279050>
##contig=<ID=HDSC01054,length=319874>
##contig=<ID=HDSC01055,length=278761>
##contig=<ID=HDSC01056,length=283271>
##contig=<ID=HDSC01057,length=278538>
##contig=<ID=HDSC01058,length=393012>
##contig=<ID=HDSC01059,length=306426>
##contig=<ID=HDSC01060,length=335275>
##contig=<ID=HDSC01061,length=289807>
##contig=<ID=HDSC01062,length=287275>
##contig=<ID=HDSC01063,length=305796>
##contig=<ID=HDSC01064,length=413139>
##contig=<ID=HDSC01065,length=358375>
##contig=<ID=HDSC01066,length=569687>
##contig=<ID=HDSC01067,length=276756>
##contig=<ID=HDSC01068,length=287442>
##contig=<ID=HDSC01069,length=298935>
##contig=<ID=HDSC01070,length=278337>
##contig=<ID=HDSC01071,length=340223>
##contig=<ID=HDSC01072,length=277517>
##contig=<ID=HDSC01073,length=797249>
##contig=<ID=HDSC01074,length=288968>
##contig=<ID=HDSC01075,length=275931>
##contig=<ID=HDSC01076,length=319520>
##contig=<ID=HDSC01077,length=315888>
##contig=<ID=HDSC01078,length=397538>
##contig=<ID=HDSC01079,length=275505>
##contig=<ID=HDSC01080,length=302548>
##contig=<ID=HDSC01081,length=318622>
##contig=<ID=HDSC01082,length=287855>
##contig=<ID=HDSC01083,length=377406>
##contig=<ID=HDSC01084,length=274683>
##contig=<ID=HDSC01085,length=298188>
##contig=<ID=HDSC01086,length=274369>
##contig=<ID=HDSC01087,length=538536>
##contig=<ID=HDSC01088,length=278045>
##contig=<ID=HDSC01089,length=273929>
##contig=<ID=HDSC01090,length=328013>
##contig=<ID=HDSC01091,length=380679>
##contig=<ID=HDSC01092,length=290724>
##contig=<ID=HDSC01093,length=273303>
##contig=<ID=HDSC01094,length=281066>
##contig=<ID=HDSC01095,length=273088>
##contig=<ID=HDSC01096,length=272763>
##contig=<ID=HDSC01097,length=272577>
##contig=<ID=HDSC01098,length=605253>
##contig=<ID=HDSC01099,length=526323>
##contig=<ID=HDSC01100,length=271845>
##contig=<ID=HDSC01101,length=283388>
##contig=<ID=HDSC01102,length=281538>
##contig=<ID=HDSC01103,length=277072>
##contig=<ID=HDSC01104,length=400828>
##contig=<ID=HDSC01105,length=359475>
##contig=<ID=HDSC01106,length=457454>
##contig=<ID=HDSC01107,length=506883>
##contig=<ID=HDSC01108,length=294582>
##contig=<ID=HDSC01109,length=286850>
##contig=<ID=HDSC01110,length=270231>
##contig=<ID=HDSC01111,length=270231>
##contig=<ID=HDSC01112,length=270144>
##contig=<ID=HDSC01113,length=411020>
##contig=<ID=HDSC01114,length=277052>
##contig=<ID=HDSC01115,length=269997>
##contig=<ID=HDSC01116,length=441567>
##contig=<ID=HDSC01117,length=512871>
##contig=<ID=HDSC01118,length=272416>
##contig=<ID=HDSC01119,length=269550>
##contig=<ID=HDSC01120,length=269506>
##contig=<ID=HDSC01121,length=517765>
##contig=<ID=HDSC01122,length=274034>
##contig=<ID=HDSC01123,length=592896>
##contig=<ID=HDSC01124,length=697511>
##contig=<ID=HDSC01125,length=295894>
##contig=<ID=HDSC01126,length=424032>
##contig=<ID=HDSC01127,length=494547>
##contig=<ID=HDSC01128,length=268686>
##contig=<ID=HDSC01129,length=268567>
##contig=<ID=HDSC01130,length=339497>
##contig=<ID=HDSC01131,length=314655>
##contig=<ID=HDSC01132,length=387216>
##contig=<ID=HDSC01133,length=273770>
##contig=<ID=HDSC01134,length=266779>
##contig=<ID=HDSC01135,length=275580>
##contig=<ID=HDSC01136,length=341170>
##contig=<ID=HDSC01137,length=428386>
##contig=<ID=HDSC01138,length=289689>
##contig=<ID=HDSC01139,length=287020>
##contig=<ID=HDSC01140,length=266511>
##contig=<ID=HDSC01141,length=287790>
##contig=<ID=HDSC01142,length=266408>
##contig=<ID=HDSC01143,length=280115>
##contig=<ID=HDSC01144,length=266363>
##contig=<ID=HDSC01145,length=266269>
##contig=<ID=HDSC01146,length=549051>
##contig=<ID=HDSC01147,length=271179>
##contig=<ID=HDSC01148,length=361120>
##contig=<ID=HDSC01149,length=345919>
##contig=<ID=HDSC01150,length=265969>
##contig=<ID=HDSC01151,length=265891>
##contig=<ID=HDSC01152,length=282284>
##contig=<ID=HDSC01153,length=265621>
##contig=<ID=HDSC01154,length=516932>
##contig=<ID=HDSC01155,length=349667>
##contig=<ID=HDSC01156,length=320752>
##contig=<ID=HDSC01157,length=484557>
##contig=<ID=HDSC01158,length=448535>
##contig=<ID=HDSC01159,length=488981>
##contig=<ID=HDSC01160,length=270736>
##contig=<ID=HDSC01161,length=286683>
##contig=<ID=HDSC01162,length=280090>
##contig=<ID=HDSC01163,length=269373>
##contig=<ID=HDSC01164,length=353451>
##contig=<ID=HDSC01165,length=305956>
##contig=<ID=HDSC01166,length=506104>
##contig=<ID=HDSC01167,length=391405>
##contig=<ID=HDSC01168,length=262968>
##contig=<ID=HDSC01169,length=293287>
##contig=<ID=HDSC01170,length=262806>
##contig=<ID=HDSC01171,length=541528>
##contig=<ID=HDSC01172,length=496853>
##contig=<ID=HDSC01173,length=334922>
##contig=<ID=HDSC01174,length=268293>
##contig=<ID=HDSC01175,length=261485>
##contig=<ID=HDSC01176,length=263532>
##contig=<ID=HDSC01177,length=277269>
##contig=<ID=HDSC01178,length=267756>
##contig=<ID=HDSC01179,length=268519>
##contig=<ID=HDSC01180,length=260984>
##contig=<ID=HDSC01181,length=620221>
##contig=<ID=HDSC01182,length=263917>
##contig=<ID=HDSC01183,length=273254>
##contig=<ID=HDSC01184,length=260591>
##contig=<ID=HDSC01185,length=260533>
##contig=<ID=HDSC01186,length=353597>
##contig=<ID=HDSC01187,length=480407>
##contig=<ID=HDSC01188,length=427511>
##contig=<ID=HDSC01189,length=314345>
##contig=<ID=HDSC01190,length=260080>
##contig=<ID=HDSC01191,length=260071>
##contig=<ID=HDSC01192,length=275147>
##contig=<ID=HDSC01193,length=264063>
##contig=<ID=HDSC01194,length=259145>
##contig=<ID=HDSC01195,length=464601>
##contig=<ID=HDSC01196,length=313689>
##contig=<ID=HDSC01197,length=258817>
##contig=<ID=HDSC01198,length=258793>
##contig=<ID=HDSC01199,length=258777>
##contig=<ID=HDSC01200,length=335911>
##contig=<ID=HDSC01201,length=258535>
##contig=<ID=HDSC01202,length=258534>
##contig=<ID=HDSC01203,length=330967>
##contig=<ID=HDSC01204,length=258469>
##contig=<ID=HDSC01205,length=346685>
##contig=<ID=HDSC01206,length=257488>
##contig=<ID=HDSC01207,length=257470>
##contig=<ID=HDSC01208,length=291498>
##contig=<ID=HDSC01209,length=272038>
##contig=<ID=HDSC01210,length=257284>
##contig=<ID=HDSC01211,length=496238>
##contig=<ID=HDSC01212,length=257246>
##contig=<ID=HDSC01213,length=367906>
##contig=<ID=HDSC01214,length=269515>
##contig=<ID=HDSC01215,length=256996>
##contig=<ID=HDSC01216,length=275914>
##contig=<ID=HDSC01217,length=332485>
##contig=<ID=HDSC01218,length=441887>
##contig=<ID=HDSC01219,length=322583>
##contig=<ID=HDSC01220,length=255899>
##contig=<ID=HDSC01221,length=355642>
##contig=<ID=HDSC01222,length=291248>
##contig=<ID=HDSC01223,length=281992>
##contig=<ID=HDSC01224,length=290807>
##contig=<ID=HDSC01225,length=323716>
##contig=<ID=HDSC01226,length=281482>
##contig=<ID=HDSC01227,length=315616>
##contig=<ID=HDSC01228,length=255600>
##contig=<ID=HDSC01229,length=263248>
##contig=<ID=HDSC01230,length=326462>
##contig=<ID=HDSC01231,length=319386>
##contig=<ID=HDSC01232,length=361327>
##contig=<ID=HDSC01233,length=293001>
##contig=<ID=HDSC01234,length=267074>
##contig=<ID=HDSC01235,length=254368>
##contig=<ID=HDSC01236,length=265732>
##contig=<ID=HDSC01237,length=261292>
##contig=<ID=HDSC01238,length=389702>
##contig=<ID=HDSC01239,length=254000>
##contig=<ID=HDSC01240,length=277177>
##contig=<ID=HDSC01241,length=255893>
##contig=<ID=HDSC01242,length=282308>
##contig=<ID=HDSC01243,length=414298>
##contig=<ID=HDSC01244,length=261829>
##contig=<ID=HDSC01245,length=260354>
##contig=<ID=HDSC01246,length=319802>
##contig=<ID=HDSC01247,length=293455>
##contig=<ID=HDSC01248,length=293449>
##contig=<ID=HDSC01249,length=258864>
##contig=<ID=HDSC01250,length=334828>
##contig=<ID=HDSC01251,length=554391>
##contig=<ID=HDSC01252,length=343624>
##contig=<ID=HDSC01253,length=262185>
##contig=<ID=HDSC01254,length=303957>
##contig=<ID=HDSC01255,length=260831>
##contig=<ID=HDSC01256,length=274767>
##contig=<ID=HDSC01257,length=447703>
##contig=<ID=HDSC01258,length=258395>
##contig=<ID=HDSC01259,length=262074>
##contig=<ID=HDSC01260,length=570346>
##contig=<ID=HDSC01261,length=268751>
##contig=<ID=HDSC01262,length=367130>
##contig=<ID=HDSC01263,length=258717>
##contig=<ID=HDSC01264,length=499466>
##contig=<ID=HDSC01265,length=387508>
##contig=<ID=HDSC01266,length=270098>
##contig=<ID=HDSC01267,length=274030>
##contig=<ID=HDSC01268,length=258775>
##contig=<ID=HDSC01269,length=647074>
##contig=<ID=HDSC01270,length=251920>
##contig=<ID=HDSC01271,length=413505>
##contig=<ID=HDSC01272,length=249726>
##contig=<ID=HDSC01273,length=252008>
##contig=<ID=HDSC01274,length=276604>
##contig=<ID=HDSC01275,length=501788>
##contig=<ID=HDSC01276,length=339924>
##contig=<ID=HDSC01277,length=278304>
##contig=<ID=HDSC01278,length=364202>
##contig=<ID=HDSC01279,length=372011>
##contig=<ID=HDSC01280,length=345982>
##contig=<ID=HDSC01281,length=248688>
##contig=<ID=HDSC01282,length=409114>
##contig=<ID=HDSC01283,length=250730>
##contig=<ID=HDSC01284,length=286039>
##contig=<ID=HDSC01285,length=268158>
##contig=<ID=HDSC01286,length=248004>
##contig=<ID=HDSC01287,length=247962>
##contig=<ID=HDSC01288,length=259420>
##contig=<ID=HDSC01289,length=267022>
##contig=<ID=HDSC01290,length=263399>
##contig=<ID=HDSC01291,length=274279>
##contig=<ID=HDSC01292,length=260100>
##contig=<ID=HDSC01293,length=265478>
##contig=<ID=HDSC01294,length=402125>
##contig=<ID=HDSC01295,length=627787>
##contig=<ID=HDSC01296,length=474764>
##contig=<ID=HDSC01297,length=248183>
##contig=<ID=HDSC01298,length=275387>
##contig=<ID=HDSC01299,length=296425>
##contig=<ID=HDSC01300,length=436947>
##contig=<ID=HDSC01301,length=250990>
##contig=<ID=HDSC01302,length=255958>
##contig=<ID=HDSC01303,length=257537>
##contig=<ID=HDSC01304,length=245492>
##contig=<ID=HDSC01305,length=594468>
##contig=<ID=HDSC01306,length=245244>
##contig=<ID=HDSC01307,length=354513>
##contig=<ID=HDSC01308,length=312615>
##contig=<ID=HDSC01309,length=819506>
##contig=<ID=HDSC01310,length=275463>
##contig=<ID=HDSC01311,length=253527>
##contig=<ID=HDSC01312,length=266255>
##contig=<ID=HDSC01313,length=478413>
##contig=<ID=HDSC01314,length=315056>
##contig=<ID=HDSC01315,length=278805>
##contig=<ID=HDSC01316,length=244032>
##contig=<ID=HDSC01317,length=285044>
##contig=<ID=HDSC01318,length=439739>
##contig=<ID=HDSC01319,length=481056>
##contig=<ID=HDSC01320,length=418306>
##contig=<ID=HDSC01321,length=329607>
##contig=<ID=HDSC01322,length=249617>
##contig=<ID=HDSC01323,length=295156>
##contig=<ID=HDSC01324,length=306606>
##contig=<ID=HDSC01325,length=242641>
##contig=<ID=HDSC01326,length=360090>
##contig=<ID=HDSC01327,length=242434>
##contig=<ID=HDSC01328,length=307613>
##contig=<ID=HDSC01329,length=250453>
##contig=<ID=HDSC01330,length=339987>
##contig=<ID=HDSC01331,length=274827>
##contig=<ID=HDSC01332,length=467230>
##contig=<ID=HDSC01333,length=277441>
##contig=<ID=HDSC01334,length=302944>
##contig=<ID=HDSC01335,length=247464>
##contig=<ID=HDSC01336,length=336604>
##contig=<ID=HDSC01337,length=279327>
##contig=<ID=HDSC01338,length=241613>
##contig=<ID=HDSC01339,length=243964>
##contig=<ID=HDSC01340,length=300596>
##contig=<ID=HDSC01341,length=241082>
##contig=<ID=HDSC01342,length=264341>
##contig=<ID=HDSC01343,length=241034>
##contig=<ID=HDSC01344,length=240872>
##contig=<ID=HDSC01345,length=270021>
##contig=<ID=HDSC01346,length=243746>
##contig=<ID=HDSC01347,length=414081>
##contig=<ID=HDSC01348,length=352226>
##contig=<ID=HDSC01349,length=240642>
##contig=<ID=HDSC01350,length=317906>
##contig=<ID=HDSC01351,length=444524>
##contig=<ID=HDSC01352,length=240521>
##contig=<ID=HDSC01353,length=275356>
##contig=<ID=HDSC01354,length=280182>
##contig=<ID=HDSC01355,length=240068>
##contig=<ID=HDSC01356,length=298847>
##contig=<ID=HDSC01357,length=239799>
##contig=<ID=HDSC01358,length=503325>
##contig=<ID=HDSC01359,length=259681>
##contig=<ID=HDSC01360,length=241090>
##contig=<ID=HDSC01361,length=238722>
##contig=<ID=HDSC01362,length=247266>
##contig=<ID=HDSC01363,length=244258>
##contig=<ID=HDSC01364,length=245107>
##contig=<ID=HDSC01365,length=448412>
##contig=<ID=HDSC01366,length=388227>
##contig=<ID=HDSC01367,length=238300>
##contig=<ID=HDSC01368,length=400336>
##contig=<ID=HDSC01369,length=244976>
##contig=<ID=HDSC01370,length=321860>
##contig=<ID=HDSC01371,length=238015>
##contig=<ID=HDSC01372,length=419473>
##contig=<ID=HDSC01373,length=249250>
##contig=<ID=HDSC01374,length=450815>
##contig=<ID=HDSC01375,length=246295>
##contig=<ID=HDSC01376,length=254532>
##contig=<ID=HDSC01377,length=328583>
##contig=<ID=HDSC01378,length=236618>
##contig=<ID=HDSC01379,length=248149>
##contig=<ID=HDSC01380,length=314664>
##contig=<ID=HDSC01381,length=288041>
##contig=<ID=HDSC01382,length=289228>
##contig=<ID=HDSC01383,length=311626>
##contig=<ID=HDSC01384,length=235900>
##contig=<ID=HDSC01385,length=254792>
##contig=<ID=HDSC01386,length=235736>
##contig=<ID=HDSC01387,length=368057>
##contig=<ID=HDSC01388,length=349076>
##contig=<ID=HDSC01389,length=235087>
##contig=<ID=HDSC01390,length=234585>
##contig=<ID=HDSC01391,length=236741>
##contig=<ID=HDSC01392,length=249425>
##contig=<ID=HDSC01393,length=310038>
##contig=<ID=HDSC01394,length=233778>
##contig=<ID=HDSC01395,length=249983>
##contig=<ID=HDSC01396,length=309899>
##contig=<ID=HDSC01397,length=237169>
##contig=<ID=HDSC01398,length=436956>
##contig=<ID=HDSC01399,length=403058>
##contig=<ID=HDSC01400,length=232711>
##contig=<ID=HDSC01401,length=232675>
##contig=<ID=HDSC01402,length=241500>
##contig=<ID=HDSC01403,length=239680>
##contig=<ID=HDSC01404,length=586708>
##contig=<ID=HDSC01405,length=256260>
##contig=<ID=HDSC01406,length=334248>
##contig=<ID=HDSC01407,length=274802>
##contig=<ID=HDSC01408,length=251428>
##contig=<ID=HDSC01409,length=249816>
##contig=<ID=HDSC01410,length=230721>
##contig=<ID=HDSC01411,length=257714>
##contig=<ID=HDSC01412,length=230403>
##contig=<ID=HDSC01413,length=396841>
##contig=<ID=HDSC01414,length=447786>
##contig=<ID=HDSC01415,length=229892>
##contig=<ID=HDSC01416,length=229851>
##contig=<ID=HDSC01417,length=259834>
##contig=<ID=HDSC01418,length=327553>
##contig=<ID=HDSC01419,length=235938>
##contig=<ID=HDSC01420,length=229560>
##contig=<ID=HDSC01421,length=229518>
##contig=<ID=HDSC01422,length=229485>
##contig=<ID=HDSC01423,length=233142>
##contig=<ID=HDSC01424,length=229368>
##contig=<ID=HDSC01425,length=245894>
##contig=<ID=HDSC01426,length=233309>
##contig=<ID=HDSC01427,length=228910>
##contig=<ID=HDSC01428,length=286765>
##contig=<ID=HDSC01429,length=292792>
##contig=<ID=HDSC01430,length=241372>
##contig=<ID=HDSC01431,length=232160>
##contig=<ID=HDSC01432,length=459873>
##contig=<ID=HDSC01433,length=355360>
##contig=<ID=HDSC01434,length=241532>
##contig=<ID=HDSC01435,length=228602>
##contig=<ID=HDSC01436,length=244361>
##contig=<ID=HDSC01437,length=228451>
##contig=<ID=HDSC01438,length=228443>
##contig=<ID=HDSC01439,length=228375>
##contig=<ID=HDSC01440,length=228373>
##contig=<ID=HDSC01441,length=304453>
##contig=<ID=HDSC01442,length=270046>
##contig=<ID=HDSC01443,length=275780>
##contig=<ID=HDSC01444,length=262351>
##contig=<ID=HDSC01445,length=235960>
##contig=<ID=HDSC01446,length=228910>
##contig=<ID=HDSC01447,length=252068>
##contig=<ID=HDSC01448,length=450068>
##contig=<ID=HDSC01449,length=233358>
##contig=<ID=HDSC01450,length=372409>
##contig=<ID=HDSC01451,length=278804>
##contig=<ID=HDSC01452,length=311482>
##contig=<ID=HDSC01453,length=242567>
##contig=<ID=HDSC01454,length=226523>
##contig=<ID=HDSC01455,length=235004>
##contig=<ID=HDSC01456,length=226230>
##contig=<ID=HDSC01457,length=362813>
##contig=<ID=HDSC01458,length=228190>
##contig=<ID=HDSC01459,length=225915>
##contig=<ID=HDSC01460,length=225701>
##contig=<ID=HDSC01461,length=230783>
##contig=<ID=HDSC01462,length=241775>
##contig=<ID=HDSC01463,length=485517>
##contig=<ID=HDSC01464,length=232926>
##contig=<ID=HDSC01465,length=231228>
##contig=<ID=HDSC01466,length=247578>
##contig=<ID=HDSC01467,length=303900>
##contig=<ID=HDSC01468,length=224585>
##contig=<ID=HDSC01469,length=228793>
##contig=<ID=HDSC01470,length=230443>
##contig=<ID=HDSC01471,length=252981>
##contig=<ID=HDSC01472,length=223901>
##contig=<ID=HDSC01473,length=226948>
##contig=<ID=HDSC01474,length=223603>
##contig=<ID=HDSC01475,length=291330>
##contig=<ID=HDSC01476,length=349349>
##contig=<ID=HDSC01477,length=307176>
##contig=<ID=HDSC01478,length=223301>
##contig=<ID=HDSC01479,length=223295>
##contig=<ID=HDSC01480,length=266326>
##contig=<ID=HDSC01481,length=230890>
##contig=<ID=HDSC01482,length=268408>
##contig=<ID=HDSC01483,length=294939>
##contig=<ID=HDSC01484,length=223064>
##contig=<ID=HDSC01485,length=395291>
##contig=<ID=HDSC01486,length=238663>
##contig=<ID=HDSC01487,length=229578>
##contig=<ID=HDSC01488,length=222860>
##contig=<ID=HDSC01489,length=222660>
##contig=<ID=HDSC01490,length=428687>
##contig=<ID=HDSC01491,length=230040>
##contig=<ID=HDSC01492,length=228968>
##contig=<ID=HDSC01493,length=222064>
##contig=<ID=HDSC01494,length=221835>
##contig=<ID=HDSC01495,length=360754>
##contig=<ID=HDSC01496,length=241485>
##contig=<ID=HDSC01497,length=263032>
##contig=<ID=HDSC01498,length=263405>
##contig=<ID=HDSC01499,length=294451>
##contig=<ID=HDSC01500,length=259438>
##contig=<ID=HDSC01501,length=223745>
##contig=<ID=HDSC01502,length=220955>
##contig=<ID=HDSC01503,length=445295>
##contig=<ID=HDSC01504,length=229911>
##contig=<ID=HDSC01505,length=220458>
##contig=<ID=HDSC01506,length=220370>
##contig=<ID=HDSC01507,length=220350>
##contig=<ID=HDSC01508,length=484696>
##contig=<ID=HDSC01509,length=220171>
##contig=<ID=HDSC01510,length=241534>
##contig=<ID=HDSC01511,length=220121>
##contig=<ID=HDSC01512,length=249061>
##contig=<ID=HDSC01513,length=407415>
##contig=<ID=HDSC01514,length=261617>
##contig=<ID=HDSC01515,length=253786>
##contig=<ID=HDSC01516,length=310178>
##contig=<ID=HDSC01517,length=428125>
##contig=<ID=HDSC01518,length=353757>
##contig=<ID=HDSC01519,length=232518>
##contig=<ID=HDSC01520,length=227617>
##contig=<ID=HDSC01521,length=226133>
##contig=<ID=HDSC01522,length=321451>
##contig=<ID=HDSC01523,length=218849>
##contig=<ID=HDSC01524,length=218700>
##contig=<ID=HDSC01525,length=337858>
##contig=<ID=HDSC01526,length=262879>
##contig=<ID=HDSC01527,length=218316>
##contig=<ID=HDSC01528,length=229248>
##contig=<ID=HDSC01529,length=649008>
##contig=<ID=HDSC01530,length=226380>
##contig=<ID=HDSC01531,length=323910>
##contig=<ID=HDSC01532,length=316026>
##contig=<ID=HDSC01533,length=248969>
##contig=<ID=HDSC01534,length=222904>
##contig=<ID=HDSC01535,length=580287>
##contig=<ID=HDSC01536,length=392529>
##contig=<ID=HDSC01537,length=314400>
##contig=<ID=HDSC01538,length=291295>
##contig=<ID=HDSC01539,length=216999>
##contig=<ID=HDSC01540,length=230213>
##contig=<ID=HDSC01541,length=230675>
##contig=<ID=HDSC01542,length=493939>
##contig=<ID=HDSC01543,length=216861>
##contig=<ID=HDSC01544,length=216841>
##contig=<ID=HDSC01545,length=380659>
##contig=<ID=HDSC01546,length=220757>
##contig=<ID=HDSC01547,length=218856>
##contig=<ID=HDSC01548,length=216179>
##contig=<ID=HDSC01549,length=216080>
##contig=<ID=HDSC01550,length=366635>
##contig=<ID=HDSC01551,length=223661>
##contig=<ID=HDSC01552,length=218867>
##contig=<ID=HDSC01553,length=384171>
##contig=<ID=HDSC01554,length=445565>
##contig=<ID=HDSC01555,length=214926>
##contig=<ID=HDSC01556,length=214822>
##contig=<ID=HDSC01557,length=391977>
##contig=<ID=HDSC01558,length=314461>
##contig=<ID=HDSC01559,length=220422>
##contig=<ID=HDSC01560,length=374468>
##contig=<ID=HDSC01561,length=369238>
##contig=<ID=HDSC01562,length=214085>
##contig=<ID=HDSC01563,length=334645>
##contig=<ID=HDSC01564,length=213948>
##contig=<ID=HDSC01565,length=213835>
##contig=<ID=HDSC01566,length=247465>
##contig=<ID=HDSC01567,length=220148>
##contig=<ID=HDSC01568,length=303813>
##contig=<ID=HDSC01569,length=213679>
##contig=<ID=HDSC01570,length=237193>
##contig=<ID=HDSC01571,length=288897>
##contig=<ID=HDSC01572,length=333667>
##contig=<ID=HDSC01573,length=452094>
##contig=<ID=HDSC01574,length=298043>
##contig=<ID=HDSC01575,length=257214>
##contig=<ID=HDSC01576,length=312677>
##contig=<ID=HDSC01577,length=216714>
##contig=<ID=HDSC01578,length=336712>
##contig=<ID=HDSC01579,length=294556>
##contig=<ID=HDSC01580,length=242092>
##contig=<ID=HDSC01581,length=362983>
##contig=<ID=HDSC01582,length=294743>
##contig=<ID=HDSC01583,length=244178>
##contig=<ID=HDSC01584,length=231661>
##contig=<ID=HDSC01585,length=212680>
##contig=<ID=HDSC01586,length=354724>
##contig=<ID=HDSC01587,length=212578>
##contig=<ID=HDSC01588,length=294529>
##contig=<ID=HDSC01589,length=212387>
##contig=<ID=HDSC01590,length=292157>
##contig=<ID=HDSC01591,length=263013>
##contig=<ID=HDSC01592,length=224821>
##contig=<ID=HDSC01593,length=232179>
##contig=<ID=HDSC01594,length=287523>
##contig=<ID=HDSC01595,length=211936>
##contig=<ID=HDSC01596,length=211927>
##contig=<ID=HDSC01597,length=230778>
##contig=<ID=HDSC01598,length=312402>
##contig=<ID=HDSC01599,length=264008>
##contig=<ID=HDSC01600,length=211557>
##contig=<ID=HDSC01601,length=272548>
##contig=<ID=HDSC01602,length=295177>
##contig=<ID=HDSC01603,length=301705>
##contig=<ID=HDSC01604,length=211038>
##contig=<ID=HDSC01605,length=238425>
##contig=<ID=HDSC01606,length=218790>
##contig=<ID=HDSC01607,length=285515>
##contig=<ID=HDSC01608,length=217618>
##contig=<ID=HDSC01609,length=210667>
##contig=<ID=HDSC01610,length=320315>
##contig=<ID=HDSC01611,length=263038>
##contig=<ID=HDSC01612,length=232482>
##contig=<ID=HDSC01613,length=210302>
##contig=<ID=HDSC01614,length=244442>
##contig=<ID=HDSC01615,length=248971>
##contig=<ID=HDSC01616,length=339663>
##contig=<ID=HDSC01617,length=401053>
##contig=<ID=HDSC01618,length=419000>
##contig=<ID=HDSC01619,length=212204>
##contig=<ID=HDSC01620,length=215286>
##contig=<ID=HDSC01621,length=341224>
##contig=<ID=HDSC01622,length=209315>
##contig=<ID=HDSC01623,length=213014>
##contig=<ID=HDSC01624,length=264488>
##contig=<ID=HDSC01625,length=287310>
##contig=<ID=HDSC01626,length=209012>
##contig=<ID=HDSC01627,length=208845>
##contig=<ID=HDSC01628,length=214509>
##contig=<ID=HDSC01629,length=208810>
##contig=<ID=HDSC01630,length=240302>
##contig=<ID=HDSC01631,length=338325>
##contig=<ID=HDSC01632,length=210085>
##contig=<ID=HDSC01633,length=373095>
##contig=<ID=HDSC01634,length=227338>
##contig=<ID=HDSC01635,length=250240>
##contig=<ID=HDSC01636,length=214246>
##contig=<ID=HDSC01637,length=207886>
##contig=<ID=HDSC01638,length=367870>
##contig=<ID=HDSC01639,length=222525>
##contig=<ID=HDSC01640,length=221072>
##contig=<ID=HDSC01641,length=329442>
##contig=<ID=HDSC01642,length=207246>
##contig=<ID=HDSC01643,length=316651>
##contig=<ID=HDSC01644,length=251819>
##contig=<ID=HDSC01645,length=263128>
##contig=<ID=HDSC01646,length=206892>
##contig=<ID=HDSC01647,length=221480>
##contig=<ID=HDSC01648,length=306372>
##contig=<ID=HDSC01649,length=206122>
##contig=<ID=HDSC01650,length=208149>
##contig=<ID=HDSC01651,length=211777>
##contig=<ID=HDSC01652,length=292784>
##contig=<ID=HDSC01653,length=239371>
##contig=<ID=HDSC01654,length=223463>
##contig=<ID=HDSC01655,length=205727>
##contig=<ID=HDSC01656,length=212883>
##contig=<ID=HDSC01657,length=422258>
##contig=<ID=HDSC01658,length=305538>
##contig=<ID=HDSC01659,length=205445>
##contig=<ID=HDSC01660,length=247122>
##contig=<ID=HDSC01661,length=362704>
##contig=<ID=HDSC01662,length=269246>
##contig=<ID=HDSC01663,length=288073>
##contig=<ID=HDSC01664,length=279686>
##contig=<ID=HDSC01665,length=209330>
##contig=<ID=HDSC01666,length=234374>
##contig=<ID=HDSC01667,length=204762>
##contig=<ID=HDSC01668,length=204698>
##contig=<ID=HDSC01669,length=239138>
##contig=<ID=HDSC01670,length=259479>
##contig=<ID=HDSC01671,length=204445>
##contig=<ID=HDSC01672,length=393823>
##contig=<ID=HDSC01673,length=365270>
##contig=<ID=HDSC01674,length=204096>
##contig=<ID=HDSC01675,length=225509>
##contig=<ID=HDSC01676,length=621028>
##contig=<ID=HDSC01677,length=203884>
##contig=<ID=HDSC01678,length=231092>
##contig=<ID=HDSC01679,length=367586>
##contig=<ID=HDSC01680,length=229363>
##contig=<ID=HDSC01681,length=210378>
##contig=<ID=HDSC01682,length=203560>
##contig=<ID=HDSC01683,length=203364>
##contig=<ID=HDSC01684,length=203251>
##contig=<ID=HDSC01685,length=203095>
##contig=<ID=HDSC01686,length=308113>
##contig=<ID=HDSC01687,length=203003>
##contig=<ID=HDSC01688,length=275767>
##contig=<ID=HDSC01689,length=202897>
##contig=<ID=HDSC01690,length=386490>
##contig=<ID=HDSC01691,length=259402>
##contig=<ID=HDSC01692,length=342602>
##contig=<ID=HDSC01693,length=332835>
##contig=<ID=HDSC01694,length=350265>
##contig=<ID=HDSC01695,length=208697>
##contig=<ID=HDSC01696,length=230516>
##contig=<ID=HDSC01697,length=227653>
##contig=<ID=HDSC01698,length=305574>
##contig=<ID=HDSC01699,length=202424>
##contig=<ID=HDSC01700,length=202311>
##contig=<ID=HDSC01701,length=354535>
##contig=<ID=HDSC01702,length=212189>
##contig=<ID=HDSC01703,length=204425>
##contig=<ID=HDSC01704,length=207957>
##contig=<ID=HDSC01705,length=214689>
##contig=<ID=HDSC01706,length=204861>
##contig=<ID=HDSC01707,length=299785>
##contig=<ID=HDSC01708,length=219090>
##contig=<ID=HDSC01709,length=225839>
##contig=<ID=HDSC01710,length=201700>
##contig=<ID=HDSC01711,length=229042>
##contig=<ID=HDSC01712,length=297028>
##contig=<ID=HDSC01713,length=279030>
##contig=<ID=HDSC01714,length=255625>
##contig=<ID=HDSC01715,length=212596>
##contig=<ID=HDSC01716,length=216022>
##contig=<ID=HDSC01717,length=210658>
##contig=<ID=HDSC01718,length=230869>
##contig=<ID=HDSC01719,length=275206>
##contig=<ID=HDSC01720,length=200901>
##contig=<ID=HDSC01721,length=374257>
##contig=<ID=HDSC01722,length=478761>
##contig=<ID=HDSC01723,length=227483>
##contig=<ID=HDSC01724,length=239295>
##contig=<ID=HDSC01725,length=392898>
##contig=<ID=HDSC01726,length=203083>
##contig=<ID=HDSC01727,length=206947>
##contig=<ID=HDSC01728,length=421411>
##contig=<ID=HDSC01729,length=226664>
##contig=<ID=HDSC01730,length=200117>
##contig=<ID=HDSC01731,length=442341>
##contig=<ID=HDSC01732,length=208171>
##contig=<ID=HDSC01733,length=334312>
##contig=<ID=HDSC01734,length=556506>
##contig=<ID=HDSC01735,length=275589>
##contig=<ID=HDSC01736,length=244673>
##contig=<ID=HDSC01737,length=237523>
##contig=<ID=HDSC01738,length=214475>
##contig=<ID=HDSC01739,length=526638>
##contig=<ID=HDSC01740,length=199650>
##contig=<ID=HDSC01741,length=213556>
##contig=<ID=HDSC01742,length=201344>
##contig=<ID=HDSC01743,length=199128>
##contig=<ID=HDSC01744,length=210671>
##contig=<ID=HDSC01745,length=199036>
##contig=<ID=HDSC01746,length=227629>
##contig=<ID=HDSC01747,length=510309>
##contig=<ID=HDSC01748,length=209488>
##contig=<ID=HDSC01749,length=276647>
##contig=<ID=HDSC01750,length=207524>
##contig=<ID=HDSC01751,length=221050>
##contig=<ID=HDSC01752,length=198206>
##contig=<ID=HDSC01753,length=399510>
##contig=<ID=HDSC01754,length=209668>
##contig=<ID=HDSC01755,length=210255>
##contig=<ID=HDSC01756,length=197912>
##contig=<ID=HDSC01757,length=208351>
##contig=<ID=HDSC01758,length=209982>
##contig=<ID=HDSC01759,length=286178>
##contig=<ID=HDSC01760,length=197601>
##contig=<ID=HDSC01761,length=207327>
##contig=<ID=HDSC01762,length=595601>
##contig=<ID=HDSC01763,length=262236>
##contig=<ID=HDSC01764,length=375776>
##contig=<ID=HDSC01765,length=270821>
##contig=<ID=HDSC01766,length=196506>
##contig=<ID=HDSC01767,length=196452>
##contig=<ID=HDSC01768,length=202856>
##contig=<ID=HDSC01769,length=212167>
##contig=<ID=HDSC01770,length=319136>
##contig=<ID=HDSC01771,length=332920>
##contig=<ID=HDSC01772,length=276340>
##contig=<ID=HDSC01773,length=195594>
##contig=<ID=HDSC01774,length=207445>
##contig=<ID=HDSC01775,length=254551>
##contig=<ID=HDSC01776,length=195300>
##contig=<ID=HDSC01777,length=261067>
##contig=<ID=HDSC01778,length=232446>
##contig=<ID=HDSC01779,length=198876>
##contig=<ID=HDSC01780,length=317525>
##contig=<ID=HDSC01781,length=348285>
##contig=<ID=HDSC01782,length=344182>
##contig=<ID=HDSC01783,length=194590>
##contig=<ID=HDSC01784,length=212527>
##contig=<ID=HDSC01785,length=194334>
##contig=<ID=HDSC01786,length=194284>
##contig=<ID=HDSC01787,length=207777>
##contig=<ID=HDSC01788,length=193854>
##contig=<ID=HDSC01789,length=220197>
##contig=<ID=HDSC01790,length=198660>
##contig=<ID=HDSC01791,length=222723>
##contig=<ID=HDSC01792,length=203779>
##contig=<ID=HDSC01793,length=249574>
##contig=<ID=HDSC01794,length=204139>
##contig=<ID=HDSC01795,length=302100>
##contig=<ID=HDSC01796,length=243134>
##contig=<ID=HDSC01797,length=193536>
##contig=<ID=HDSC01798,length=285174>
##contig=<ID=HDSC01799,length=193442>
##contig=<ID=HDSC01800,length=193425>
##contig=<ID=HDSC01801,length=193328>
##contig=<ID=HDSC01802,length=198690>
##contig=<ID=HDSC01803,length=197773>
##contig=<ID=HDSC01804,length=397036>
##contig=<ID=HDSC01805,length=420884>
##contig=<ID=HDSC01806,length=193198>
##contig=<ID=HDSC01807,length=203786>
##contig=<ID=HDSC01808,length=202127>
##contig=<ID=HDSC01809,length=192974>
##contig=<ID=HDSC01810,length=208063>
##contig=<ID=HDSC01811,length=216274>
##contig=<ID=HDSC01812,length=196336>
##contig=<ID=HDSC01813,length=192632>
##contig=<ID=HDSC01814,length=192625>
##contig=<ID=HDSC01815,length=192492>
##contig=<ID=HDSC01816,length=301366>
##contig=<ID=HDSC01817,length=248030>
##contig=<ID=HDSC01818,length=380048>
##contig=<ID=HDSC01819,length=379715>
##contig=<ID=HDSC01820,length=193283>
##contig=<ID=HDSC01821,length=303148>
##contig=<ID=HDSC01822,length=260226>
##contig=<ID=HDSC01823,length=332132>
##contig=<ID=HDSC01824,length=460441>
##contig=<ID=HDSC01825,length=542606>
##contig=<ID=HDSC01826,length=383157>
##contig=<ID=HDSC01827,length=249919>
##contig=<ID=HDSC01828,length=191411>
##contig=<ID=HDSC01829,length=319410>
##contig=<ID=HDSC01830,length=198192>
##contig=<ID=HDSC01831,length=191329>
##contig=<ID=HDSC01832,length=191249>
##contig=<ID=HDSC01833,length=321573>
##contig=<ID=HDSC01834,length=191010>
##contig=<ID=HDSC01835,length=211054>
##contig=<ID=HDSC01836,length=190874>
##contig=<ID=HDSC01837,length=212676>
##contig=<ID=HDSC01838,length=211320>
##contig=<ID=HDSC01839,length=309579>
##contig=<ID=HDSC01840,length=282745>
##contig=<ID=HDSC01841,length=190340>
##contig=<ID=HDSC01842,length=202288>
##contig=<ID=HDSC01843,length=190315>
##contig=<ID=HDSC01844,length=209879>
##contig=<ID=HDSC01845,length=515603>
##contig=<ID=HDSC01846,length=258230>
##contig=<ID=HDSC01847,length=294206>
##contig=<ID=HDSC01848,length=241841>
##contig=<ID=HDSC01849,length=193099>
##contig=<ID=HDSC01850,length=220908>
##contig=<ID=HDSC01851,length=281172>
##contig=<ID=HDSC01852,length=290327>
##contig=<ID=HDSC01853,length=319556>
##contig=<ID=HDSC01854,length=324541>
##contig=<ID=HDSC01855,length=201251>
##contig=<ID=HDSC01856,length=252871>
##contig=<ID=HDSC01857,length=189193>
##contig=<ID=HDSC01858,length=201823>
##contig=<ID=HDSC01859,length=189176>
##contig=<ID=HDSC01860,length=376177>
##contig=<ID=HDSC01861,length=189156>
##contig=<ID=HDSC01862,length=224174>
##contig=<ID=HDSC01863,length=188956>
##contig=<ID=HDSC01864,length=191352>
##contig=<ID=HDSC01865,length=257505>
##contig=<ID=HDSC01866,length=194249>
##contig=<ID=HDSC01867,length=188586>
##contig=<ID=HDSC01868,length=188263>
##contig=<ID=HDSC01869,length=253841>
##contig=<ID=HDSC01870,length=192648>
##contig=<ID=HDSC01871,length=187970>
##contig=<ID=HDSC01872,length=326291>
##contig=<ID=HDSC01873,length=187682>
##contig=<ID=HDSC01874,length=187667>
##contig=<ID=HDSC01875,length=197647>
##contig=<ID=HDSC01876,length=213269>
##contig=<ID=HDSC01877,length=187552>
##contig=<ID=HDSC01878,length=211028>
##contig=<ID=HDSC01879,length=191880>
##contig=<ID=HDSC01880,length=217727>
##contig=<ID=HDSC01881,length=214721>
##contig=<ID=HDSC01882,length=186961>
##contig=<ID=HDSC01883,length=189850>
##contig=<ID=HDSC01884,length=338610>
##contig=<ID=HDSC01885,length=225191>
##contig=<ID=HDSC01886,length=198183>
##contig=<ID=HDSC01887,length=264812>
##contig=<ID=HDSC01888,length=186346>
##contig=<ID=HDSC01889,length=267143>
##contig=<ID=HDSC01890,length=267324>
##contig=<ID=HDSC01891,length=188077>
##contig=<ID=HDSC01892,length=185967>
##contig=<ID=HDSC01893,length=185941>
##contig=<ID=HDSC01894,length=203866>
##contig=<ID=HDSC01895,length=203489>
##contig=<ID=HDSC01896,length=210441>
##contig=<ID=HDSC01897,length=210668>
##contig=<ID=HDSC01898,length=185628>
##contig=<ID=HDSC01899,length=209143>
##contig=<ID=HDSC01900,length=185460>
##contig=<ID=HDSC01901,length=185384>
##contig=<ID=HDSC01902,length=238247>
##contig=<ID=HDSC01903,length=185055>
##contig=<ID=HDSC01904,length=185054>
##contig=<ID=HDSC01905,length=188703>
##contig=<ID=HDSC01906,length=184351>
##contig=<ID=HDSC01907,length=223139>
##contig=<ID=HDSC01908,length=184297>
##contig=<ID=HDSC01909,length=252685>
##contig=<ID=HDSC01910,length=472767>
##contig=<ID=HDSC01911,length=185642>
##contig=<ID=HDSC01912,length=187535>
##contig=<ID=HDSC01913,length=194291>
##contig=<ID=HDSC01914,length=508393>
##contig=<ID=HDSC01915,length=215383>
##contig=<ID=HDSC01916,length=331864>
##contig=<ID=HDSC01917,length=183441>
##contig=<ID=HDSC01918,length=197391>
##contig=<ID=HDSC01919,length=183378>
##contig=<ID=HDSC01920,length=277136>
##contig=<ID=HDSC01921,length=183339>
##contig=<ID=HDSC01922,length=189018>
##contig=<ID=HDSC01923,length=203280>
##contig=<ID=HDSC01924,length=190921>
##contig=<ID=HDSC01925,length=214415>
##contig=<ID=HDSC01926,length=190207>
##contig=<ID=HDSC01927,length=208419>
##contig=<ID=HDSC01928,length=182895>
##contig=<ID=HDSC01929,length=190503>
##contig=<ID=HDSC01930,length=225328>
##contig=<ID=HDSC01931,length=182740>
##contig=<ID=HDSC01932,length=282362>
##contig=<ID=HDSC01933,length=282606>
##contig=<ID=HDSC01934,length=199110>
##contig=<ID=HDSC01935,length=182298>
##contig=<ID=HDSC01936,length=182020>
##contig=<ID=HDSC01937,length=185956>
##contig=<ID=HDSC01938,length=206527>
##contig=<ID=HDSC01939,length=199966>
##contig=<ID=HDSC01940,length=236145>
##contig=<ID=HDSC01941,length=339096>
##contig=<ID=HDSC01942,length=506199>
##contig=<ID=HDSC01943,length=181343>
##contig=<ID=HDSC01944,length=181215>
##contig=<ID=HDSC01945,length=273254>
##contig=<ID=HDSC01946,length=181140>
##contig=<ID=HDSC01947,length=288694>
##contig=<ID=HDSC01948,length=456462>
##contig=<ID=HDSC01949,length=263474>
##contig=<ID=HDSC01950,length=277347>
##contig=<ID=HDSC01951,length=242277>
##contig=<ID=HDSC01952,length=180946>
##contig=<ID=HDSC01953,length=435170>
##contig=<ID=HDSC01954,length=184620>
##contig=<ID=HDSC01955,length=195202>
##contig=<ID=HDSC01956,length=336192>
##contig=<ID=HDSC01957,length=194954>
##contig=<ID=HDSC01958,length=215602>
##contig=<ID=HDSC01959,length=289284>
##contig=<ID=HDSC01960,length=179885>
##contig=<ID=HDSC01961,length=237742>
##contig=<ID=HDSC01962,length=217954>
##contig=<ID=HDSC01963,length=193540>
##contig=<ID=HDSC01964,length=297320>
##contig=<ID=HDSC01965,length=231470>
##contig=<ID=HDSC01966,length=186241>
##contig=<ID=HDSC01967,length=198776>
##contig=<ID=HDSC01968,length=202081>
##contig=<ID=HDSC01969,length=179115>
##contig=<ID=HDSC01970,length=178901>
##contig=<ID=HDSC01971,length=336318>
##contig=<ID=HDSC01972,length=178646>
##contig=<ID=HDSC01973,length=188226>
##contig=<ID=HDSC01974,length=182819>
##contig=<ID=HDSC01975,length=250699>
##contig=<ID=HDSC01976,length=642268>
##contig=<ID=HDSC01977,length=316489>
##contig=<ID=HDSC01978,length=202065>
##contig=<ID=HDSC01979,length=177878>
##contig=<ID=HDSC01980,length=181086>
##contig=<ID=HDSC01981,length=177688>
##contig=<ID=HDSC01982,length=219222>
##contig=<ID=HDSC01983,length=218030>
##contig=<ID=HDSC01984,length=206224>
##contig=<ID=HDSC01985,length=188287>
##contig=<ID=HDSC01986,length=190970>
##contig=<ID=HDSC01987,length=183859>
##contig=<ID=HDSC01988,length=256354>
##contig=<ID=HDSC01989,length=177051>
##contig=<ID=HDSC01990,length=239850>
##contig=<ID=HDSC01991,length=237109>
##contig=<ID=HDSC01992,length=184517>
##contig=<ID=HDSC01993,length=176865>
##contig=<ID=HDSC01994,length=217850>
##contig=<ID=HDSC01995,length=370870>
##contig=<ID=HDSC01996,length=241009>
##contig=<ID=HDSC01997,length=239293>
##contig=<ID=HDSC01998,length=262215>
##contig=<ID=HDSC01999,length=262320>
##contig=<ID=HDSC02000,length=176206>
##contig=<ID=HDSC02001,length=176112>
##contig=<ID=HDSC02002,length=431931>
##contig=<ID=HDSC02003,length=176041>
##contig=<ID=HDSC02004,length=185205>
##contig=<ID=HDSC02005,length=248811>
##contig=<ID=HDSC02006,length=349921>
##contig=<ID=HDSC02007,length=209055>
##contig=<ID=HDSC02008,length=299240>
##contig=<ID=HDSC02009,length=198822>
##contig=<ID=HDSC02010,length=175365>
##contig=<ID=HDSC02011,length=274865>
##contig=<ID=HDSC02012,length=175314>
##contig=<ID=HDSC02013,length=178807>
##contig=<ID=HDSC02014,length=386018>
##contig=<ID=HDSC02015,length=183265>
##contig=<ID=HDSC02016,length=202739>
##contig=<ID=HDSC02017,length=183162>
##contig=<ID=HDSC02018,length=174807>
##contig=<ID=HDSC02019,length=217985>
##contig=<ID=HDSC02020,length=174685>
##contig=<ID=HDSC02021,length=229965>
##contig=<ID=HDSC02022,length=174469>
##contig=<ID=HDSC02023,length=259717>
##contig=<ID=HDSC02024,length=174433>
##contig=<ID=HDSC02025,length=187451>
##contig=<ID=HDSC02026,length=175461>
##contig=<ID=HDSC02027,length=193605>
##contig=<ID=HDSC02028,length=189228>
##contig=<ID=HDSC02029,length=174060>
##contig=<ID=HDSC02030,length=330503>
##contig=<ID=HDSC02031,length=173818>
##contig=<ID=HDSC02032,length=173652>
##contig=<ID=HDSC02033,length=176487>
##contig=<ID=HDSC02034,length=307197>
##contig=<ID=HDSC02035,length=182687>
##contig=<ID=HDSC02036,length=315148>
##contig=<ID=HDSC02037,length=267745>
##contig=<ID=HDSC02038,length=186579>
##contig=<ID=HDSC02039,length=183617>
##contig=<ID=HDSC02040,length=173203>
##contig=<ID=HDSC02041,length=173109>
##contig=<ID=HDSC02042,length=173053>
##contig=<ID=HDSC02043,length=402082>
##contig=<ID=HDSC02044,length=172930>
##contig=<ID=HDSC02045,length=172824>
##contig=<ID=HDSC02046,length=172782>
##contig=<ID=HDSC02047,length=285820>
##contig=<ID=HDSC02048,length=172271>
##contig=<ID=HDSC02049,length=172169>
##contig=<ID=HDSC02050,length=297557>
##contig=<ID=HDSC02051,length=172114>
##contig=<ID=HDSC02052,length=171831>
##contig=<ID=HDSC02053,length=190666>
##contig=<ID=HDSC02054,length=333379>
##contig=<ID=HDSC02055,length=282484>
##contig=<ID=HDSC02056,length=254568>
##contig=<ID=HDSC02057,length=293980>
##contig=<ID=HDSC02058,length=181525>
##contig=<ID=HDSC02059,length=171233>
##contig=<ID=HDSC02060,length=189913>
##contig=<ID=HDSC02061,length=171079>
##contig=<ID=HDSC02062,length=172037>
##contig=<ID=HDSC02063,length=282102>
##contig=<ID=HDSC02064,length=229120>
##contig=<ID=HDSC02065,length=170801>
##contig=<ID=HDSC02066,length=229477>
##contig=<ID=HDSC02067,length=314457>
##contig=<ID=HDSC02068,length=170666>
##contig=<ID=HDSC02069,length=274746>
##contig=<ID=HDSC02070,length=233159>
##contig=<ID=HDSC02071,length=170471>
##contig=<ID=HDSC02072,length=170461>
##contig=<ID=HDSC02073,length=256587>
##contig=<ID=HDSC02074,length=353959>
##contig=<ID=HDSC02075,length=301622>
##contig=<ID=HDSC02076,length=195291>
##contig=<ID=HDSC02077,length=174258>
##contig=<ID=HDSC02078,length=264745>
##contig=<ID=HDSC02079,length=184196>
##contig=<ID=HDSC02080,length=433959>
##contig=<ID=HDSC02081,length=176657>
##contig=<ID=HDSC02082,length=178770>
##contig=<ID=HDSC02083,length=169944>
##contig=<ID=HDSC02084,length=169861>
##contig=<ID=HDSC02085,length=244849>
##contig=<ID=HDSC02086,length=208240>
##contig=<ID=HDSC02087,length=169723>
##contig=<ID=HDSC02088,length=400672>
##contig=<ID=HDSC02089,length=410207>
##contig=<ID=HDSC02090,length=226551>
##contig=<ID=HDSC02091,length=176439>
##contig=<ID=HDSC02092,length=463200>
##contig=<ID=HDSC02093,length=352378>
##contig=<ID=HDSC02094,length=168965>
##contig=<ID=HDSC02095,length=234442>
##contig=<ID=HDSC02096,length=212925>
##contig=<ID=HDSC02097,length=316748>
##contig=<ID=HDSC02098,length=224989>
##contig=<ID=HDSC02099,length=479305>
##contig=<ID=HDSC02100,length=188506>
##contig=<ID=HDSC02101,length=345079>
##contig=<ID=HDSC02102,length=168667>
##contig=<ID=HDSC02103,length=242345>
##contig=<ID=HDSC02104,length=296768>
##contig=<ID=HDSC02105,length=168626>
##contig=<ID=HDSC02106,length=168492>
##contig=<ID=HDSC02107,length=170434>
##contig=<ID=HDSC02108,length=378005>
##contig=<ID=HDSC02109,length=213687>
##contig=<ID=HDSC02110,length=319361>
##contig=<ID=HDSC02111,length=168258>
##contig=<ID=HDSC02112,length=172725>
##contig=<ID=HDSC02113,length=217883>
##contig=<ID=HDSC02114,length=179510>
##contig=<ID=HDSC02115,length=215581>
##contig=<ID=HDSC02116,length=189233>
##contig=<ID=HDSC02117,length=170076>
##contig=<ID=HDSC02118,length=377465>
##contig=<ID=HDSC02119,length=169738>
##contig=<ID=HDSC02120,length=272727>
##contig=<ID=HDSC02121,length=450514>
##contig=<ID=HDSC02122,length=294359>
##contig=<ID=HDSC02123,length=193831>
##contig=<ID=HDSC02124,length=167370>
##contig=<ID=HDSC02125,length=175044>
##contig=<ID=HDSC02126,length=331059>
##contig=<ID=HDSC02127,length=192567>
##contig=<ID=HDSC02128,length=217958>
##contig=<ID=HDSC02129,length=361405>
##contig=<ID=HDSC02130,length=214480>
##contig=<ID=HDSC02131,length=304424>
##contig=<ID=HDSC02132,length=182663>
##contig=<ID=HDSC02133,length=185796>
##contig=<ID=HDSC02134,length=203426>
##contig=<ID=HDSC02135,length=324257>
##contig=<ID=HDSC02136,length=339235>
##contig=<ID=HDSC02137,length=224311>
##contig=<ID=HDSC02138,length=193730>
##contig=<ID=HDSC02139,length=215053>
##contig=<ID=HDSC02140,length=193795>
##contig=<ID=HDSC02141,length=261877>
##contig=<ID=HDSC02142,length=166308>
##contig=<ID=HDSC02143,length=166266>
##contig=<ID=HDSC02144,length=166204>
##contig=<ID=HDSC02145,length=174076>
##contig=<ID=HDSC02146,length=197482>
##contig=<ID=HDSC02147,length=191507>
##contig=<ID=HDSC02148,length=184777>
##contig=<ID=HDSC02149,length=179679>
##contig=<ID=HDSC02150,length=265569>
##contig=<ID=HDSC02151,length=204898>
##contig=<ID=HDSC02152,length=190995>
##contig=<ID=HDSC02153,length=165523>
##contig=<ID=HDSC02154,length=371603>
##contig=<ID=HDSC02155,length=176206>
##contig=<ID=HDSC02156,length=266589>
##contig=<ID=HDSC02157,length=237703>
##contig=<ID=HDSC02158,length=182542>
##contig=<ID=HDSC02159,length=266162>
##contig=<ID=HDSC02160,length=165081>
##contig=<ID=HDSC02161,length=267990>
##contig=<ID=HDSC02162,length=253382>
##contig=<ID=HDSC02163,length=192845>
##contig=<ID=HDSC02164,length=242877>
##contig=<ID=HDSC02165,length=164850>
##contig=<ID=HDSC02166,length=164701>
##contig=<ID=HDSC02167,length=203052>
##contig=<ID=HDSC02168,length=210973>
##contig=<ID=HDSC02169,length=166594>
##contig=<ID=HDSC02170,length=190459>
##contig=<ID=HDSC02171,length=211541>
##contig=<ID=HDSC02172,length=169386>
##contig=<ID=HDSC02173,length=164398>
##contig=<ID=HDSC02174,length=228359>
##contig=<ID=HDSC02175,length=173705>
##contig=<ID=HDSC02176,length=173768>
##contig=<ID=HDSC02177,length=174186>
##contig=<ID=HDSC02178,length=323648>
##contig=<ID=HDSC02179,length=163963>
##contig=<ID=HDSC02180,length=216910>
##contig=<ID=HDSC02181,length=183400>
##contig=<ID=HDSC02182,length=312577>
##contig=<ID=HDSC02183,length=253010>
##contig=<ID=HDSC02184,length=163471>
##contig=<ID=HDSC02185,length=173155>
##contig=<ID=HDSC02186,length=207381>
##contig=<ID=HDSC02187,length=308696>
##contig=<ID=HDSC02188,length=217515>
##contig=<ID=HDSC02189,length=308590>
##contig=<ID=HDSC02190,length=170365>
##contig=<ID=HDSC02191,length=340347>
##contig=<ID=HDSC02192,length=209934>
##contig=<ID=HDSC02193,length=163199>
##contig=<ID=HDSC02194,length=268890>
##contig=<ID=HDSC02195,length=317725>
##contig=<ID=HDSC02196,length=427258>
##contig=<ID=HDSC02197,length=290271>
##contig=<ID=HDSC02198,length=191646>
##contig=<ID=HDSC02199,length=284347>
##contig=<ID=HDSC02200,length=162580>
##contig=<ID=HDSC02201,length=217137>
##contig=<ID=HDSC02202,length=277480>
##contig=<ID=HDSC02203,length=162492>
##contig=<ID=HDSC02204,length=166924>
##contig=<ID=HDSC02205,length=210384>
##contig=<ID=HDSC02206,length=178982>
##contig=<ID=HDSC02207,length=162241>
##contig=<ID=HDSC02208,length=203479>
##contig=<ID=HDSC02209,length=172462>
##contig=<ID=HDSC02210,length=162190>
##contig=<ID=HDSC02211,length=235540>
##contig=<ID=HDSC02212,length=296525>
##contig=<ID=HDSC02213,length=210117>
##contig=<ID=HDSC02214,length=166935>
##contig=<ID=HDSC02215,length=255977>
##contig=<ID=HDSC02216,length=181630>
##contig=<ID=HDSC02217,length=182707>
##contig=<ID=HDSC02218,length=206100>
##contig=<ID=HDSC02219,length=161579>
##contig=<ID=HDSC02220,length=522466>
##contig=<ID=HDSC02221,length=161489>
##contig=<ID=HDSC02222,length=161416>
##contig=<ID=HDSC02223,length=164876>
##contig=<ID=HDSC02224,length=172657>
##contig=<ID=HDSC02225,length=195181>
##contig=<ID=HDSC02226,length=161293>
##contig=<ID=HDSC02227,length=199563>
##contig=<ID=HDSC02228,length=161001>
##contig=<ID=HDSC02229,length=160865>
##contig=<ID=HDSC02230,length=355983>
##contig=<ID=HDSC02231,length=160742>
##contig=<ID=HDSC02232,length=264340>
##contig=<ID=HDSC02233,length=300562>
##contig=<ID=HDSC02234,length=212976>
##contig=<ID=HDSC02235,length=213616>
##contig=<ID=HDSC02236,length=168192>
##contig=<ID=HDSC02237,length=171332>
##contig=<ID=HDSC02238,length=164228>
##contig=<ID=HDSC02239,length=165129>
##contig=<ID=HDSC02240,length=160267>
##contig=<ID=HDSC02241,length=353076>
##contig=<ID=HDSC02242,length=186808>
##contig=<ID=HDSC02243,length=176629>
##contig=<ID=HDSC02244,length=159963>
##contig=<ID=HDSC02245,length=167135>
##contig=<ID=HDSC02246,length=159853>
##contig=<ID=HDSC02247,length=205821>
##contig=<ID=HDSC02248,length=201620>
##contig=<ID=HDSC02249,length=173834>
##contig=<ID=HDSC02250,length=169136>
##contig=<ID=HDSC02251,length=163859>
##contig=<ID=HDSC02252,length=220548>
##contig=<ID=HDSC02253,length=195661>
##contig=<ID=HDSC02254,length=314654>
##contig=<ID=HDSC02255,length=159523>
##contig=<ID=HDSC02256,length=281180>
##contig=<ID=HDSC02257,length=159358>
##contig=<ID=HDSC02258,length=159343>
##contig=<ID=HDSC02259,length=175229>
##contig=<ID=HDSC02260,length=159304>
##contig=<ID=HDSC02261,length=254268>
##contig=<ID=HDSC02262,length=530071>
##contig=<ID=HDSC02263,length=164385>
##contig=<ID=HDSC02264,length=159241>
##contig=<ID=HDSC02265,length=185788>
##contig=<ID=HDSC02266,length=281634>
##contig=<ID=HDSC02267,length=220731>
##contig=<ID=HDSC02268,length=159078>
##contig=<ID=HDSC02269,length=213871>
##contig=<ID=HDSC02270,length=264672>
##contig=<ID=HDSC02271,length=272725>
##contig=<ID=HDSC02272,length=172455>
##contig=<ID=HDSC02273,length=176390>
##contig=<ID=HDSC02274,length=158619>
##contig=<ID=HDSC02275,length=158602>
##contig=<ID=HDSC02276,length=158579>
##contig=<ID=HDSC02277,length=285080>
##contig=<ID=HDSC02278,length=331482>
##contig=<ID=HDSC02279,length=320669>
##contig=<ID=HDSC02280,length=158272>
##contig=<ID=HDSC02281,length=158199>
##contig=<ID=HDSC02282,length=159361>
##contig=<ID=HDSC02283,length=257765>
##contig=<ID=HDSC02284,length=171786>
##contig=<ID=HDSC02285,length=247754>
##contig=<ID=HDSC02286,length=157865>
##contig=<ID=HDSC02287,length=176913>
##contig=<ID=HDSC02288,length=337235>
##contig=<ID=HDSC02289,length=251015>
##contig=<ID=HDSC02290,length=157597>
##contig=<ID=HDSC02291,length=169052>
##contig=<ID=HDSC02292,length=225860>
##contig=<ID=HDSC02293,length=313431>
##contig=<ID=HDSC02294,length=179817>
##contig=<ID=HDSC02295,length=261097>
##contig=<ID=HDSC02296,length=189498>
##contig=<ID=HDSC02297,length=163183>
##contig=<ID=HDSC02298,length=181575>
##contig=<ID=HDSC02299,length=190829>
##contig=<ID=HDSC02300,length=157030>
##contig=<ID=HDSC02301,length=299910>
##contig=<ID=HDSC02302,length=217037>
##contig=<ID=HDSC02303,length=194612>
##contig=<ID=HDSC02304,length=162858>
##contig=<ID=HDSC02305,length=156828>
##contig=<ID=HDSC02306,length=156819>
##contig=<ID=HDSC02307,length=156749>
##contig=<ID=HDSC02308,length=181684>
##contig=<ID=HDSC02309,length=278998>
##contig=<ID=HDSC02310,length=156688>
##contig=<ID=HDSC02311,length=302480>
##contig=<ID=HDSC02312,length=164003>
##contig=<ID=HDSC02313,length=197732>
##contig=<ID=HDSC02314,length=156597>
##contig=<ID=HDSC02315,length=286244>
##contig=<ID=HDSC02316,length=188520>
##contig=<ID=HDSC02317,length=156392>
##contig=<ID=HDSC02318,length=156353>
##contig=<ID=HDSC02319,length=176611>
##contig=<ID=HDSC02320,length=210337>
##contig=<ID=HDSC02321,length=350116>
##contig=<ID=HDSC02322,length=299501>
##contig=<ID=HDSC02323,length=207549>
##contig=<ID=HDSC02324,length=156069>
##contig=<ID=HDSC02325,length=170041>
##contig=<ID=HDSC02326,length=195789>
##contig=<ID=HDSC02327,length=189846>
##contig=<ID=HDSC02328,length=166020>
##contig=<ID=HDSC02329,length=181602>
##contig=<ID=HDSC02330,length=179209>
##contig=<ID=HDSC02331,length=174524>
##contig=<ID=HDSC02332,length=163293>
##contig=<ID=HDSC02333,length=155633>
##contig=<ID=HDSC02334,length=169747>
##contig=<ID=HDSC02335,length=352892>
##contig=<ID=HDSC02336,length=168789>
##contig=<ID=HDSC02337,length=255916>
##contig=<ID=HDSC02338,length=167141>
##contig=<ID=HDSC02339,length=188498>
##contig=<ID=HDSC02340,length=416712>
##contig=<ID=HDSC02341,length=190383>
##contig=<ID=HDSC02342,length=167484>
##contig=<ID=HDSC02343,length=187905>
##contig=<ID=HDSC02344,length=195585>
##contig=<ID=HDSC02345,length=171838>
##contig=<ID=HDSC02346,length=248209>
##contig=<ID=HDSC02347,length=154939>
##contig=<ID=HDSC02348,length=154876>
##contig=<ID=HDSC02349,length=156951>
##contig=<ID=HDSC02350,length=282173>
##contig=<ID=HDSC02351,length=154654>
##contig=<ID=HDSC02352,length=190238>
##contig=<ID=HDSC02353,length=158966>
##contig=<ID=HDSC02354,length=175297>
##contig=<ID=HDSC02355,length=171365>
##contig=<ID=HDSC02356,length=157450>
##contig=<ID=HDSC02357,length=168940>
##contig=<ID=HDSC02358,length=213306>
##contig=<ID=HDSC02359,length=155835>
##contig=<ID=HDSC02360,length=184175>
##contig=<ID=HDSC02361,length=158139>
##contig=<ID=HDSC02362,length=177255>
##contig=<ID=HDSC02363,length=165945>
##contig=<ID=HDSC02364,length=153943>
##contig=<ID=HDSC02365,length=250244>
##contig=<ID=HDSC02366,length=176854>
##contig=<ID=HDSC02367,length=258179>
##contig=<ID=HDSC02368,length=181908>
##contig=<ID=HDSC02369,length=169615>
##contig=<ID=HDSC02370,length=234324>
##contig=<ID=HDSC02371,length=220703>
##contig=<ID=HDSC02372,length=218794>
##contig=<ID=HDSC02373,length=435872>
##contig=<ID=HDSC02374,length=267398>
##contig=<ID=HDSC02375,length=153569>
##contig=<ID=HDSC02376,length=157931>
##contig=<ID=HDSC02377,length=200566>
##contig=<ID=HDSC02378,length=188417>
##contig=<ID=HDSC02379,length=153361>
##contig=<ID=HDSC02380,length=336268>
##contig=<ID=HDSC02381,length=213246>
##contig=<ID=HDSC02382,length=159397>
##contig=<ID=HDSC02383,length=255157>
##contig=<ID=HDSC02384,length=161360>
##contig=<ID=HDSC02385,length=153022>
##contig=<ID=HDSC02386,length=153018>
##contig=<ID=HDSC02387,length=168402>
##contig=<ID=HDSC02388,length=152966>
##contig=<ID=HDSC02389,length=168019>
##contig=<ID=HDSC02390,length=168719>
##contig=<ID=HDSC02391,length=172016>
##contig=<ID=HDSC02392,length=209853>
##contig=<ID=HDSC02393,length=161420>
##contig=<ID=HDSC02394,length=152795>
##contig=<ID=HDSC02395,length=450071>
##contig=<ID=HDSC02396,length=182274>
##contig=<ID=HDSC02397,length=152654>
##contig=<ID=HDSC02398,length=268615>
##contig=<ID=HDSC02399,length=216654>
##contig=<ID=HDSC02400,length=204905>
##contig=<ID=HDSC02401,length=152364>
##contig=<ID=HDSC02402,length=246271>
##contig=<ID=HDSC02403,length=166266>
##contig=<ID=HDSC02404,length=328661>
##contig=<ID=HDSC02405,length=152122>
##contig=<ID=HDSC02406,length=201182>
##contig=<ID=HDSC02407,length=151944>
##contig=<ID=HDSC02408,length=176337>
##contig=<ID=HDSC02409,length=236433>
##contig=<ID=HDSC02410,length=194799>
##contig=<ID=HDSC02411,length=151734>
##contig=<ID=HDSC02412,length=155415>
##contig=<ID=HDSC02413,length=159033>
##contig=<ID=HDSC02414,length=167747>
##contig=<ID=HDSC02415,length=246106>
##contig=<ID=HDSC02416,length=151540>
##contig=<ID=HDSC02417,length=151485>
##contig=<ID=HDSC02418,length=151428>
##contig=<ID=HDSC02419,length=166926>
##contig=<ID=HDSC02420,length=312840>
##contig=<ID=HDSC02421,length=201355>
##contig=<ID=HDSC02422,length=155703>
##contig=<ID=HDSC02423,length=224986>
##contig=<ID=HDSC02424,length=157697>
##contig=<ID=HDSC02425,length=151149>
##contig=<ID=HDSC02426,length=151060>
##contig=<ID=HDSC02427,length=310290>
##contig=<ID=HDSC02428,length=230845>
##contig=<ID=HDSC02429,length=173395>
##contig=<ID=HDSC02430,length=307044>
##contig=<ID=HDSC02431,length=166357>
##contig=<ID=HDSC02432,length=150509>
##contig=<ID=HDSC02433,length=154063>
##contig=<ID=HDSC02434,length=175543>
##contig=<ID=HDSC02435,length=305859>
##contig=<ID=HDSC02436,length=184498>
##contig=<ID=HDSC02437,length=153082>
##contig=<ID=HDSC02438,length=150173>
##contig=<ID=HDSC02439,length=225552>
##contig=<ID=HDSC02440,length=150090>
##contig=<ID=HDSC02441,length=154866>
##contig=<ID=HDSC02442,length=149992>
##contig=<ID=HDSC02443,length=155766>
##contig=<ID=HDSC02444,length=149948>
##contig=<ID=HDSC02445,length=149899>
##contig=<ID=HDSC02446,length=443122>
##contig=<ID=HDSC02447,length=149855>
##contig=<ID=HDSC02448,length=188364>
##contig=<ID=HDSC02449,length=159165>
##contig=<ID=HDSC02450,length=157231>
##contig=<ID=HDSC02451,length=154531>
##contig=<ID=HDSC02452,length=182786>
##contig=<ID=HDSC02453,length=163627>
##contig=<ID=HDSC02454,length=388547>
##contig=<ID=HDSC02455,length=162401>
##contig=<ID=HDSC02456,length=233877>
##contig=<ID=HDSC02457,length=175553>
##contig=<ID=HDSC02458,length=149418>
##contig=<ID=HDSC02459,length=150866>
##contig=<ID=HDSC02460,length=149342>
##contig=<ID=HDSC02461,length=287964>
##contig=<ID=HDSC02462,length=163581>
##contig=<ID=HDSC02463,length=149063>
##contig=<ID=HDSC02464,length=197654>
##contig=<ID=HDSC02465,length=149016>
##contig=<ID=HDSC02466,length=153948>
##contig=<ID=HDSC02467,length=153798>
##contig=<ID=HDSC02468,length=382003>
##contig=<ID=HDSC02469,length=163098>
##contig=<ID=HDSC02470,length=233929>
##contig=<ID=HDSC02471,length=168827>
##contig=<ID=HDSC02472,length=150135>
##contig=<ID=HDSC02473,length=286502>
##contig=<ID=HDSC02474,length=148614>
##contig=<ID=HDSC02475,length=159524>
##contig=<ID=HDSC02476,length=274225>
##contig=<ID=HDSC02477,length=167971>
##contig=<ID=HDSC02478,length=316374>
##contig=<ID=HDSC02479,length=167098>
##contig=<ID=HDSC02480,length=149624>
##contig=<ID=HDSC02481,length=178580>
##contig=<ID=HDSC02482,length=148133>
##contig=<ID=HDSC02483,length=158789>
##contig=<ID=HDSC02484,length=211149>
##contig=<ID=HDSC02485,length=190064>
##contig=<ID=HDSC02486,length=308992>
##contig=<ID=HDSC02487,length=258608>
##contig=<ID=HDSC02488,length=147819>
##contig=<ID=HDSC02489,length=147795>
##contig=<ID=HDSC02490,length=147793>
##contig=<ID=HDSC02491,length=253475>
##contig=<ID=HDSC02492,length=147701>
##contig=<ID=HDSC02493,length=232259>
##contig=<ID=HDSC02494,length=147571>
##contig=<ID=HDSC02495,length=154466>
##contig=<ID=HDSC02496,length=153887>
##contig=<ID=HDSC02497,length=147157>
##contig=<ID=HDSC02498,length=158244>
##contig=<ID=HDSC02499,length=356060>
##contig=<ID=HDSC02500,length=146968>
##contig=<ID=HDSC02501,length=146944>
##contig=<ID=HDSC02502,length=239706>
##contig=<ID=HDSC02503,length=146897>
##contig=<ID=HDSC02504,length=156504>
##contig=<ID=HDSC02505,length=166222>
##contig=<ID=HDSC02506,length=203897>
##contig=<ID=HDSC02507,length=177798>
##contig=<ID=HDSC02508,length=167297>
##contig=<ID=HDSC02509,length=347436>
##contig=<ID=HDSC02510,length=160419>
##contig=<ID=HDSC02511,length=274395>
##contig=<ID=HDSC02512,length=275353>
##contig=<ID=HDSC02513,length=146609>
##contig=<ID=HDSC02514,length=217185>
##contig=<ID=HDSC02515,length=146315>
##contig=<ID=HDSC02516,length=149796>
##contig=<ID=HDSC02517,length=257587>
##contig=<ID=HDSC02518,length=150360>
##contig=<ID=HDSC02519,length=170607>
##contig=<ID=HDSC02520,length=146001>
##contig=<ID=HDSC02521,length=148055>
##contig=<ID=HDSC02522,length=145869>
##contig=<ID=HDSC02523,length=233512>
##contig=<ID=HDSC02524,length=167090>
##contig=<ID=HDSC02525,length=148329>
##contig=<ID=HDSC02526,length=157058>
##contig=<ID=HDSC02527,length=145736>
##contig=<ID=HDSC02528,length=158511>
##contig=<ID=HDSC02529,length=145703>
##contig=<ID=HDSC02530,length=158669>
##contig=<ID=HDSC02531,length=199382>
##contig=<ID=HDSC02532,length=175543>
##contig=<ID=HDSC02533,length=145572>
##contig=<ID=HDSC02534,length=145550>
##contig=<ID=HDSC02535,length=225346>
##contig=<ID=HDSC02536,length=145446>
##contig=<ID=HDSC02537,length=145388>
##contig=<ID=HDSC02538,length=205733>
##contig=<ID=HDSC02539,length=145349>
##contig=<ID=HDSC02540,length=281596>
##contig=<ID=HDSC02541,length=170307>
##contig=<ID=HDSC02542,length=145080>
##contig=<ID=HDSC02543,length=165552>
##contig=<ID=HDSC02544,length=145026>
##contig=<ID=HDSC02545,length=145021>
##contig=<ID=HDSC02546,length=199251>
##contig=<ID=HDSC02547,length=149152>
##contig=<ID=HDSC02548,length=164219>
##contig=<ID=HDSC02549,length=151316>
##contig=<ID=HDSC02550,length=156872>
##contig=<ID=HDSC02551,length=155936>
##contig=<ID=HDSC02552,length=144689>
##contig=<ID=HDSC02553,length=169866>
##contig=<ID=HDSC02554,length=195844>
##contig=<ID=HDSC02555,length=249722>
##contig=<ID=HDSC02556,length=144546>
##contig=<ID=HDSC02557,length=146923>
##contig=<ID=HDSC02558,length=153584>
##contig=<ID=HDSC02559,length=260720>
##contig=<ID=HDSC02560,length=193371>
##contig=<ID=HDSC02561,length=144217>
##contig=<ID=HDSC02562,length=251618>
##contig=<ID=HDSC02563,length=144108>
##contig=<ID=HDSC02564,length=285953>
##contig=<ID=HDSC02565,length=160848>
##contig=<ID=HDSC02566,length=176841>
##contig=<ID=HDSC02567,length=322391>
##contig=<ID=HDSC02568,length=166490>
##contig=<ID=HDSC02569,length=143990>
##contig=<ID=HDSC02570,length=147497>
##contig=<ID=HDSC02571,length=160959>
##contig=<ID=HDSC02572,length=261301>
##contig=<ID=HDSC02573,length=143747>
##contig=<ID=HDSC02574,length=324660>
##contig=<ID=HDSC02575,length=238531>
##contig=<ID=HDSC02576,length=290138>
##contig=<ID=HDSC02577,length=240949>
##contig=<ID=HDSC02578,length=579416>
##contig=<ID=HDSC02579,length=148313>
##contig=<ID=HDSC02580,length=259405>
##contig=<ID=HDSC02581,length=143328>
##contig=<ID=HDSC02582,length=304550>
##contig=<ID=HDSC02583,length=143246>
##contig=<ID=HDSC02584,length=158268>
##contig=<ID=HDSC02585,length=279004>
##contig=<ID=HDSC02586,length=151351>
##contig=<ID=HDSC02587,length=162108>
##contig=<ID=HDSC02588,length=152228>
##contig=<ID=HDSC02589,length=143083>
##contig=<ID=HDSC02590,length=286682>
##contig=<ID=HDSC02591,length=318073>
##contig=<ID=HDSC02592,length=171357>
##contig=<ID=HDSC02593,length=155899>
##contig=<ID=HDSC02594,length=142673>
##contig=<ID=HDSC02595,length=175962>
##contig=<ID=HDSC02596,length=142655>
##contig=<ID=HDSC02597,length=142463>
##contig=<ID=HDSC02598,length=227371>
##contig=<ID=HDSC02599,length=142354>
##contig=<ID=HDSC02600,length=261871>
##contig=<ID=HDSC02601,length=142340>
##contig=<ID=HDSC02602,length=197336>
##contig=<ID=HDSC02603,length=142215>
##contig=<ID=HDSC02604,length=142187>
##contig=<ID=HDSC02605,length=142183>
##contig=<ID=HDSC02606,length=142147>
##contig=<ID=HDSC02607,length=254010>
##contig=<ID=HDSC02608,length=148745>
##contig=<ID=HDSC02609,length=217875>
##contig=<ID=HDSC02610,length=148645>
##contig=<ID=HDSC02611,length=165666>
##contig=<ID=HDSC02612,length=147406>
##contig=<ID=HDSC02613,length=189163>
##contig=<ID=HDSC02614,length=229706>
##contig=<ID=HDSC02615,length=202349>
##contig=<ID=HDSC02616,length=141720>
##contig=<ID=HDSC02617,length=147959>
##contig=<ID=HDSC02618,length=228045>
##contig=<ID=HDSC02619,length=141427>
##contig=<ID=HDSC02620,length=222205>
##contig=<ID=HDSC02621,length=141343>
##contig=<ID=HDSC02622,length=202178>
##contig=<ID=HDSC02623,length=143306>
##contig=<ID=HDSC02624,length=141229>
##contig=<ID=HDSC02625,length=265338>
##contig=<ID=HDSC02626,length=251788>
##contig=<ID=HDSC02627,length=141075>
##contig=<ID=HDSC02628,length=217264>
##contig=<ID=HDSC02629,length=203824>
##contig=<ID=HDSC02630,length=154317>
##contig=<ID=HDSC02631,length=140936>
##contig=<ID=HDSC02632,length=140893>
##contig=<ID=HDSC02633,length=146221>
##contig=<ID=HDSC02634,length=189408>
##contig=<ID=HDSC02635,length=140729>
##contig=<ID=HDSC02636,length=211234>
##contig=<ID=HDSC02637,length=140589>
##contig=<ID=HDSC02638,length=203160>
##contig=<ID=HDSC02639,length=259926>
##contig=<ID=HDSC02640,length=199815>
##contig=<ID=HDSC02641,length=140271>
##contig=<ID=HDSC02642,length=168143>
##contig=<ID=HDSC02643,length=140182>
##contig=<ID=HDSC02644,length=141788>
##contig=<ID=HDSC02645,length=232068>
##contig=<ID=HDSC02646,length=175591>
##contig=<ID=HDSC02647,length=226551>
##contig=<ID=HDSC02648,length=378812>
##contig=<ID=HDSC02649,length=143343>
##contig=<ID=HDSC02650,length=196357>
##contig=<ID=HDSC02651,length=139826>
##contig=<ID=HDSC02652,length=143313>
##contig=<ID=HDSC02653,length=145602>
##contig=<ID=HDSC02654,length=151225>
##contig=<ID=HDSC02655,length=176154>
##contig=<ID=HDSC02656,length=199859>
##contig=<ID=HDSC02657,length=196438>
##contig=<ID=HDSC02658,length=228070>
##contig=<ID=HDSC02659,length=169599>
##contig=<ID=HDSC02660,length=166882>
##contig=<ID=HDSC02661,length=164062>
##contig=<ID=HDSC02662,length=269247>
##contig=<ID=HDSC02663,length=188086>
##contig=<ID=HDSC02664,length=139206>
##contig=<ID=HDSC02665,length=151706>
##contig=<ID=HDSC02666,length=143805>
##contig=<ID=HDSC02667,length=139116>
##contig=<ID=HDSC02668,length=138949>
##contig=<ID=HDSC02669,length=229690>
##contig=<ID=HDSC02670,length=163614>
##contig=<ID=HDSC02671,length=231326>
##contig=<ID=HDSC02672,length=168196>
##contig=<ID=HDSC02673,length=138714>
##contig=<ID=HDSC02674,length=151705>
##contig=<ID=HDSC02675,length=197177>
##contig=<ID=HDSC02676,length=174803>
##contig=<ID=HDSC02677,length=138503>
##contig=<ID=HDSC02678,length=138378>
##contig=<ID=HDSC02679,length=196932>
##contig=<ID=HDSC02680,length=282915>
##contig=<ID=HDSC02681,length=164492>
##contig=<ID=HDSC02682,length=138308>
##contig=<ID=HDSC02683,length=148991>
##contig=<ID=HDSC02684,length=252844>
##contig=<ID=HDSC02685,length=239185>
##contig=<ID=HDSC02686,length=138166>
##contig=<ID=HDSC02687,length=174082>
##contig=<ID=HDSC02688,length=175006>
##contig=<ID=HDSC02689,length=165344>
##contig=<ID=HDSC02690,length=137989>
##contig=<ID=HDSC02691,length=144786>
##contig=<ID=HDSC02692,length=319216>
##contig=<ID=HDSC02693,length=137596>
##contig=<ID=HDSC02694,length=137551>
##contig=<ID=HDSC02695,length=137529>
##contig=<ID=HDSC02696,length=195879>
##contig=<ID=HDSC02697,length=144350>
##contig=<ID=HDSC02698,length=137453>
##contig=<ID=HDSC02699,length=155588>
##contig=<ID=HDSC02700,length=193494>
##contig=<ID=HDSC02701,length=137218>
##contig=<ID=HDSC02702,length=137194>
##contig=<ID=HDSC02703,length=137191>
##contig=<ID=HDSC02704,length=137158>
##contig=<ID=HDSC02705,length=139418>
##contig=<ID=HDSC02706,length=179899>
##contig=<ID=HDSC02707,length=143135>
##contig=<ID=HDSC02708,length=167731>
##contig=<ID=HDSC02709,length=166088>
##contig=<ID=HDSC02710,length=179365>
##contig=<ID=HDSC02711,length=189234>
##contig=<ID=HDSC02712,length=136921>
##contig=<ID=HDSC02713,length=222461>
##contig=<ID=HDSC02714,length=239746>
##contig=<ID=HDSC02715,length=184063>
##contig=<ID=HDSC02716,length=153903>
##contig=<ID=HDSC02717,length=136531>
##contig=<ID=HDSC02718,length=169672>
##contig=<ID=HDSC02719,length=153668>
##contig=<ID=HDSC02720,length=162426>
##contig=<ID=HDSC02721,length=136394>
##contig=<ID=HDSC02722,length=301554>
##contig=<ID=HDSC02723,length=143618>
##contig=<ID=HDSC02724,length=142766>
##contig=<ID=HDSC02725,length=171897>
##contig=<ID=HDSC02726,length=169952>
##contig=<ID=HDSC02727,length=227105>
##contig=<ID=HDSC02728,length=162742>
##contig=<ID=HDSC02729,length=136081>
##contig=<ID=HDSC02730,length=136050>
##contig=<ID=HDSC02731,length=154692>
##contig=<ID=HDSC02732,length=290660>
##contig=<ID=HDSC02733,length=135822>
##contig=<ID=HDSC02734,length=154172>
##contig=<ID=HDSC02735,length=137875>
##contig=<ID=HDSC02736,length=246620>
##contig=<ID=HDSC02737,length=191446>
##contig=<ID=HDSC02738,length=141023>
##contig=<ID=HDSC02739,length=182210>
##contig=<ID=HDSC02740,length=164487>
##contig=<ID=HDSC02741,length=142596>
##contig=<ID=HDSC02742,length=135227>
##contig=<ID=HDSC02743,length=188106>
##contig=<ID=HDSC02744,length=393690>
##contig=<ID=HDSC02745,length=213076>
##contig=<ID=HDSC02746,length=135138>
##contig=<ID=HDSC02747,length=285539>
##contig=<ID=HDSC02748,length=157347>
##contig=<ID=HDSC02749,length=148990>
##contig=<ID=HDSC02750,length=276393>
##contig=<ID=HDSC02751,length=140799>
##contig=<ID=HDSC02752,length=134927>
##contig=<ID=HDSC02753,length=134917>
##contig=<ID=HDSC02754,length=201433>
##contig=<ID=HDSC02755,length=257152>
##contig=<ID=HDSC02756,length=140930>
##contig=<ID=HDSC02757,length=155208>
##contig=<ID=HDSC02758,length=196805>
##contig=<ID=HDSC02759,length=153119>
##contig=<ID=HDSC02760,length=134472>
##contig=<ID=HDSC02761,length=134471>
##contig=<ID=HDSC02762,length=168704>
##contig=<ID=HDSC02763,length=134373>
##contig=<ID=HDSC02764,length=134184>
##contig=<ID=HDSC02765,length=134179>
##contig=<ID=HDSC02766,length=134116>
##contig=<ID=HDSC02767,length=208672>
##contig=<ID=HDSC02768,length=137891>
##contig=<ID=HDSC02769,length=140878>
##contig=<ID=HDSC02770,length=134110>
##contig=<ID=HDSC02771,length=136822>
##contig=<ID=HDSC02772,length=133929>
##contig=<ID=HDSC02773,length=133815>
##contig=<ID=HDSC02774,length=145516>
##contig=<ID=HDSC02775,length=154599>
##contig=<ID=HDSC02776,length=173551>
##contig=<ID=HDSC02777,length=133602>
##contig=<ID=HDSC02778,length=403565>
##contig=<ID=HDSC02779,length=261949>
##contig=<ID=HDSC02780,length=336724>
##contig=<ID=HDSC02781,length=244186>
##contig=<ID=HDSC02782,length=133303>
##contig=<ID=HDSC02783,length=160549>
##contig=<ID=HDSC02784,length=152669>
##contig=<ID=HDSC02785,length=133069>
##contig=<ID=HDSC02786,length=139149>
##contig=<ID=HDSC02787,length=160352>
##contig=<ID=HDSC02788,length=239797>
##contig=<ID=HDSC02789,length=132975>
##contig=<ID=HDSC02790,length=231391>
##contig=<ID=HDSC02791,length=209406>
##contig=<ID=HDSC02792,length=132766>
##contig=<ID=HDSC02793,length=132740>
##contig=<ID=HDSC02794,length=132659>
##contig=<ID=HDSC02795,length=132540>
##contig=<ID=HDSC02796,length=174711>
##contig=<ID=HDSC02797,length=273691>
##contig=<ID=HDSC02798,length=132410>
##contig=<ID=HDSC02799,length=137047>
##contig=<ID=HDSC02800,length=187830>
##contig=<ID=HDSC02801,length=132379>
##contig=<ID=HDSC02802,length=132365>
##contig=<ID=HDSC02803,length=144663>
##contig=<ID=HDSC02804,length=191162>
##contig=<ID=HDSC02805,length=132297>
##contig=<ID=HDSC02806,length=223178>
##contig=<ID=HDSC02807,length=206332>
##contig=<ID=HDSC02808,length=139189>
##contig=<ID=HDSC02809,length=184445>
##contig=<ID=HDSC02810,length=132172>
##contig=<ID=HDSC02811,length=171614>
##contig=<ID=HDSC02812,length=174238>
##contig=<ID=HDSC02813,length=141330>
##contig=<ID=HDSC02814,length=132085>
##contig=<ID=HDSC02815,length=142178>
##contig=<ID=HDSC02816,length=245375>
##contig=<ID=HDSC02817,length=344505>
##contig=<ID=HDSC02818,length=184389>
##contig=<ID=HDSC02819,length=170269>
##contig=<ID=HDSC02820,length=131721>
##contig=<ID=HDSC02821,length=138091>
##contig=<ID=HDSC02822,length=223505>
##contig=<ID=HDSC02823,length=218983>
##contig=<ID=HDSC02824,length=167902>
##contig=<ID=HDSC02825,length=247395>
##contig=<ID=HDSC02826,length=140943>
##contig=<ID=HDSC02827,length=229615>
##contig=<ID=HDSC02828,length=155585>
##contig=<ID=HDSC02829,length=182597>
##contig=<ID=HDSC02830,length=138669>
##contig=<ID=HDSC02831,length=193793>
##contig=<ID=HDSC02832,length=167563>
##contig=<ID=HDSC02833,length=131053>
##contig=<ID=HDSC02834,length=140620>
##contig=<ID=HDSC02835,length=131050>
##contig=<ID=HDSC02836,length=133405>
##contig=<ID=HDSC02837,length=251394>
##contig=<ID=HDSC02838,length=220584>
##contig=<ID=HDSC02839,length=189066>
##contig=<ID=HDSC02840,length=132112>
##contig=<ID=HDSC02841,length=268299>
##contig=<ID=HDSC02842,length=130864>
##contig=<ID=HDSC02843,length=130847>
##contig=<ID=HDSC02844,length=234706>
##contig=<ID=HDSC02845,length=147134>
##contig=<ID=HDSC02846,length=279346>
##contig=<ID=HDSC02847,length=141489>
##contig=<ID=HDSC02848,length=130555>
##contig=<ID=HDSC02849,length=305345>
##contig=<ID=HDSC02850,length=146819>
##contig=<ID=HDSC02851,length=165929>
##contig=<ID=HDSC02852,length=185240>
##contig=<ID=HDSC02853,length=130364>
##contig=<ID=HDSC02854,length=162298>
##contig=<ID=HDSC02855,length=229914>
##contig=<ID=HDSC02856,length=135684>
##contig=<ID=HDSC02857,length=130344>
##contig=<ID=HDSC02858,length=161203>
##contig=<ID=HDSC02859,length=330693>
##contig=<ID=HDSC02860,length=130249>
##contig=<ID=HDSC02861,length=137893>
##contig=<ID=HDSC02862,length=159590>
##contig=<ID=HDSC02863,length=129999>
##contig=<ID=HDSC02864,length=141907>
##contig=<ID=HDSC02865,length=166596>
##contig=<ID=HDSC02866,length=140611>
##contig=<ID=HDSC02867,length=137252>
##contig=<ID=HDSC02868,length=147319>
##contig=<ID=HDSC02869,length=141490>
##contig=<ID=HDSC02870,length=178074>
##contig=<ID=HDSC02871,length=129479>
##contig=<ID=HDSC02872,length=146726>
##contig=<ID=HDSC02873,length=139397>
##contig=<ID=HDSC02874,length=180358>
##contig=<ID=HDSC02875,length=134787>
##contig=<ID=HDSC02876,length=129094>
##contig=<ID=HDSC02877,length=157068>
##contig=<ID=HDSC02878,length=130864>
##contig=<ID=HDSC02879,length=153104>
##contig=<ID=HDSC02880,length=218190>
##contig=<ID=HDSC02881,length=147010>
##contig=<ID=HDSC02882,length=138854>
##contig=<ID=HDSC02883,length=130836>
##contig=<ID=HDSC02884,length=159418>
##contig=<ID=HDSC02885,length=128818>
##contig=<ID=HDSC02886,length=147132>
##contig=<ID=HDSC02887,length=128631>
##contig=<ID=HDSC02888,length=144072>
##contig=<ID=HDSC02889,length=284800>
##contig=<ID=HDSC02890,length=165721>
##contig=<ID=HDSC02891,length=146263>
##contig=<ID=HDSC02892,length=132450>
##contig=<ID=HDSC02893,length=129609>
##contig=<ID=HDSC02894,length=156298>
##contig=<ID=HDSC02895,length=151179>
##contig=<ID=HDSC02896,length=204934>
##contig=<ID=HDSC02897,length=157163>
##contig=<ID=HDSC02898,length=128199>
##contig=<ID=HDSC02899,length=133052>
##contig=<ID=HDSC02900,length=135165>
##contig=<ID=HDSC02901,length=144724>
##contig=<ID=HDSC02902,length=173637>
##contig=<ID=HDSC02903,length=219015>
##contig=<ID=HDSC02904,length=169403>
##contig=<ID=HDSC02905,length=347023>
##contig=<ID=HDSC02906,length=127800>
##contig=<ID=HDSC02907,length=162305>
##contig=<ID=HDSC02908,length=262515>
##contig=<ID=HDSC02909,length=146216>
##contig=<ID=HDSC02910,length=236159>
##contig=<ID=HDSC02911,length=127510>
##contig=<ID=HDSC02912,length=127500>
##contig=<ID=HDSC02913,length=127361>
##contig=<ID=HDSC02914,length=134390>
##contig=<ID=HDSC02915,length=192851>
##contig=<ID=HDSC02916,length=127168>
##contig=<ID=HDSC02917,length=164292>
##contig=<ID=HDSC02918,length=152340>
##contig=<ID=HDSC02919,length=224137>
##contig=<ID=HDSC02920,length=158789>
##contig=<ID=HDSC02921,length=126779>
##contig=<ID=HDSC02922,length=152074>
##contig=<ID=HDSC02923,length=126712>
##contig=<ID=HDSC02924,length=126672>
##contig=<ID=HDSC02925,length=126602>
##contig=<ID=HDSC02926,length=137133>
##contig=<ID=HDSC02927,length=140544>
##contig=<ID=HDSC02928,length=192123>
##contig=<ID=HDSC02929,length=126455>
##contig=<ID=HDSC02930,length=126437>
##contig=<ID=HDSC02931,length=165755>
##contig=<ID=HDSC02932,length=308961>
##contig=<ID=HDSC02933,length=126341>
##contig=<ID=HDSC02934,length=303440>
##contig=<ID=HDSC02935,length=146393>
##contig=<ID=HDSC02936,length=196943>
##contig=<ID=HDSC02937,length=126196>
##contig=<ID=HDSC02938,length=144146>
##contig=<ID=HDSC02939,length=133129>
##contig=<ID=HDSC02940,length=288060>
##contig=<ID=HDSC02941,length=141286>
##contig=<ID=HDSC02942,length=126040>
##contig=<ID=HDSC02943,length=126034>
##contig=<ID=HDSC02944,length=125903>
##contig=<ID=HDSC02945,length=284557>
##contig=<ID=HDSC02946,length=128170>
##contig=<ID=HDSC02947,length=193117>
##contig=<ID=HDSC02948,length=307793>
##contig=<ID=HDSC02949,length=248514>
##contig=<ID=HDSC02950,length=285190>
##contig=<ID=HDSC02951,length=128614>
##contig=<ID=HDSC02952,length=192435>
##contig=<ID=HDSC02953,length=125680>
##contig=<ID=HDSC02954,length=215389>
##contig=<ID=HDSC02955,length=227003>
##contig=<ID=HDSC02956,length=150778>
##contig=<ID=HDSC02957,length=127787>
##contig=<ID=HDSC02958,length=125415>
##contig=<ID=HDSC02959,length=262326>
##contig=<ID=HDSC02960,length=130091>
##contig=<ID=HDSC02961,length=130266>
##contig=<ID=HDSC02962,length=226022>
##contig=<ID=HDSC02963,length=125233>
##contig=<ID=HDSC02964,length=125227>
##contig=<ID=HDSC02965,length=159765>
##contig=<ID=HDSC02966,length=125100>
##contig=<ID=HDSC02967,length=150232>
##contig=<ID=HDSC02968,length=180379>
##contig=<ID=HDSC02969,length=124911>
##contig=<ID=HDSC02970,length=214246>
##contig=<ID=HDSC02971,length=127521>
##contig=<ID=HDSC02972,length=124770>
##contig=<ID=HDSC02973,length=189704>
##contig=<ID=HDSC02974,length=205108>
##contig=<ID=HDSC02975,length=249021>
##contig=<ID=HDSC02976,length=132232>
##contig=<ID=HDSC02977,length=176508>
##contig=<ID=HDSC02978,length=198815>
##contig=<ID=HDSC02979,length=308644>
##contig=<ID=HDSC02980,length=132717>
##contig=<ID=HDSC02981,length=124319>
##contig=<ID=HDSC02982,length=131996>
##contig=<ID=HDSC02983,length=233561>
##contig=<ID=HDSC02984,length=129824>
##contig=<ID=HDSC02985,length=222437>
##contig=<ID=HDSC02986,length=133985>
##contig=<ID=HDSC02987,length=198265>
##contig=<ID=HDSC02988,length=143334>
##contig=<ID=HDSC02989,length=183501>
##contig=<ID=HDSC02990,length=124973>
##contig=<ID=HDSC02991,length=126394>
##contig=<ID=HDSC02992,length=123554>
##contig=<ID=HDSC02993,length=233183>
##contig=<ID=HDSC02994,length=129106>
##contig=<ID=HDSC02995,length=316999>
##contig=<ID=HDSC02996,length=126377>
##contig=<ID=HDSC02997,length=154471>
##contig=<ID=HDSC02998,length=126109>
##contig=<ID=HDSC02999,length=123147>
##contig=<ID=HDSC03000,length=150890>
##contig=<ID=HDSC03001,length=130136>
##contig=<ID=HDSC03002,length=123102>
##contig=<ID=HDSC03003,length=154597>
##contig=<ID=HDSC03004,length=171365>
##contig=<ID=HDSC03005,length=123051>
##contig=<ID=HDSC03006,length=196622>
##contig=<ID=HDSC03007,length=126048>
##contig=<ID=HDSC03008,length=211820>
##contig=<ID=HDSC03009,length=124733>
##contig=<ID=HDSC03010,length=237689>
##contig=<ID=HDSC03011,length=192948>
##contig=<ID=HDSC03012,length=246690>
##contig=<ID=HDSC03013,length=236724>
##contig=<ID=HDSC03014,length=122602>
##contig=<ID=HDSC03015,length=255304>
##contig=<ID=HDSC03016,length=201918>
##contig=<ID=HDSC03017,length=170996>
##contig=<ID=HDSC03018,length=251521>
##contig=<ID=HDSC03019,length=195820>
##contig=<ID=HDSC03020,length=124036>
##contig=<ID=HDSC03021,length=122264>
##contig=<ID=HDSC03022,length=122150>
##contig=<ID=HDSC03023,length=139315>
##contig=<ID=HDSC03024,length=183652>
##contig=<ID=HDSC03025,length=122075>
##contig=<ID=HDSC03026,length=150091>
##contig=<ID=HDSC03027,length=141823>
##contig=<ID=HDSC03028,length=151185>
##contig=<ID=HDSC03029,length=121873>
##contig=<ID=HDSC03030,length=126214>
##contig=<ID=HDSC03031,length=145555>
##contig=<ID=HDSC03032,length=243400>
##contig=<ID=HDSC03033,length=287940>
##contig=<ID=HDSC03034,length=124662>
##contig=<ID=HDSC03035,length=133817>
##contig=<ID=HDSC03036,length=130549>
##contig=<ID=HDSC03037,length=121472>
##contig=<ID=HDSC03038,length=121452>
##contig=<ID=HDSC03039,length=135181>
##contig=<ID=HDSC03040,length=485086>
##contig=<ID=HDSC03041,length=122459>
##contig=<ID=HDSC03042,length=153654>
##contig=<ID=HDSC03043,length=158731>
##contig=<ID=HDSC03044,length=121192>
##contig=<ID=HDSC03045,length=125802>
##contig=<ID=HDSC03046,length=165852>
##contig=<ID=HDSC03047,length=121081>
##contig=<ID=HDSC03048,length=121038>
##contig=<ID=HDSC03049,length=187818>
##contig=<ID=HDSC03050,length=170606>
##contig=<ID=HDSC03051,length=120857>
##contig=<ID=HDSC03052,length=325376>
##contig=<ID=HDSC03053,length=254755>
##contig=<ID=HDSC03054,length=133440>
##contig=<ID=HDSC03055,length=182647>
##contig=<ID=HDSC03056,length=308306>
##contig=<ID=HDSC03057,length=139900>
##contig=<ID=HDSC03058,length=127032>
##contig=<ID=HDSC03059,length=219209>
##contig=<ID=HDSC03060,length=255661>
##contig=<ID=HDSC03061,length=147338>
##contig=<ID=HDSC03062,length=120344>
##contig=<ID=HDSC03063,length=120310>
##contig=<ID=HDSC03064,length=185322>
##contig=<ID=HDSC03065,length=120248>
##contig=<ID=HDSC03066,length=163737>
##contig=<ID=HDSC03067,length=130401>
##contig=<ID=HDSC03068,length=189546>
##contig=<ID=HDSC03069,length=120096>
##contig=<ID=HDSC03070,length=194107>
##contig=<ID=HDSC03071,length=120057>
##contig=<ID=HDSC03072,length=119997>
##contig=<ID=HDSC03073,length=119875>
##contig=<ID=HDSC03074,length=143508>
##contig=<ID=HDSC03075,length=119817>
##contig=<ID=HDSC03076,length=119744>
##contig=<ID=HDSC03077,length=171972>
##contig=<ID=HDSC03078,length=241169>
##contig=<ID=HDSC03079,length=119658>
##contig=<ID=HDSC03080,length=140664>
##contig=<ID=HDSC03081,length=119499>
##contig=<ID=HDSC03082,length=123950>
##contig=<ID=HDSC03083,length=257519>
##contig=<ID=HDSC03084,length=119482>
##contig=<ID=HDSC03085,length=119364>
##contig=<ID=HDSC03086,length=137408>
##contig=<ID=HDSC03087,length=132664>
##contig=<ID=HDSC03088,length=217186>
##contig=<ID=HDSC03089,length=119179>
##contig=<ID=HDSC03090,length=140245>
##contig=<ID=HDSC03091,length=119076>
##contig=<ID=HDSC03092,length=219587>
##contig=<ID=HDSC03093,length=119050>
##contig=<ID=HDSC03094,length=130719>
##contig=<ID=HDSC03095,length=148571>
##contig=<ID=HDSC03096,length=118964>
##contig=<ID=HDSC03097,length=121161>
##contig=<ID=HDSC03098,length=135443>
##contig=<ID=HDSC03099,length=118817>
##contig=<ID=HDSC03100,length=118803>
##contig=<ID=HDSC03101,length=191312>
##contig=<ID=HDSC03102,length=141401>
##contig=<ID=HDSC03103,length=156963>
##contig=<ID=HDSC03104,length=158092>
##contig=<ID=HDSC03105,length=118615>
##contig=<ID=HDSC03106,length=118487>
##contig=<ID=HDSC03107,length=390332>
##contig=<ID=HDSC03108,length=118442>
##contig=<ID=HDSC03109,length=168024>
##contig=<ID=HDSC03110,length=248735>
##contig=<ID=HDSC03111,length=255393>
##contig=<ID=HDSC03112,length=179107>
##contig=<ID=HDSC03113,length=128887>
##contig=<ID=HDSC03114,length=118134>
##contig=<ID=HDSC03115,length=154628>
##contig=<ID=HDSC03116,length=118091>
##contig=<ID=HDSC03117,length=234544>
##contig=<ID=HDSC03118,length=176006>
##contig=<ID=HDSC03119,length=158795>
##contig=<ID=HDSC03120,length=177782>
##contig=<ID=HDSC03121,length=117916>
##contig=<ID=HDSC03122,length=117889>
##contig=<ID=HDSC03123,length=159616>
##contig=<ID=HDSC03124,length=197394>
##contig=<ID=HDSC03125,length=165912>
##contig=<ID=HDSC03126,length=122195>
##contig=<ID=HDSC03127,length=174447>
##contig=<ID=HDSC03128,length=202588>
##contig=<ID=HDSC03129,length=117550>
##contig=<ID=HDSC03130,length=117453>
##contig=<ID=HDSC03131,length=124949>
##contig=<ID=HDSC03132,length=117319>
##contig=<ID=HDSC03133,length=119286>
##contig=<ID=HDSC03134,length=288084>
##contig=<ID=HDSC03135,length=117252>
##contig=<ID=HDSC03136,length=117220>
##contig=<ID=HDSC03137,length=157279>
##contig=<ID=HDSC03138,length=164682>
##contig=<ID=HDSC03139,length=135969>
##contig=<ID=HDSC03140,length=326816>
##contig=<ID=HDSC03141,length=135549>
##contig=<ID=HDSC03142,length=117038>
##contig=<ID=HDSC03143,length=139613>
##contig=<ID=HDSC03144,length=177830>
##contig=<ID=HDSC03145,length=129529>
##contig=<ID=HDSC03146,length=116904>
##contig=<ID=HDSC03147,length=127752>
##contig=<ID=HDSC03148,length=213869>
##contig=<ID=HDSC03149,length=145126>
##contig=<ID=HDSC03150,length=180349>
##contig=<ID=HDSC03151,length=204690>
##contig=<ID=HDSC03152,length=116738>
##contig=<ID=HDSC03153,length=116709>
##contig=<ID=HDSC03154,length=150639>
##contig=<ID=HDSC03155,length=116623>
##contig=<ID=HDSC03156,length=152141>
##contig=<ID=HDSC03157,length=178296>
##contig=<ID=HDSC03158,length=116393>
##contig=<ID=HDSC03159,length=141801>
##contig=<ID=HDSC03160,length=133529>
##contig=<ID=HDSC03161,length=253031>
##contig=<ID=HDSC03162,length=128595>
##contig=<ID=HDSC03163,length=163022>
##contig=<ID=HDSC03164,length=116134>
##contig=<ID=HDSC03165,length=204655>
##contig=<ID=HDSC03166,length=129714>
##contig=<ID=HDSC03167,length=116005>
##contig=<ID=HDSC03168,length=139033>
##contig=<ID=HDSC03169,length=193585>
##contig=<ID=HDSC03170,length=209055>
##contig=<ID=HDSC03171,length=130212>
##contig=<ID=HDSC03172,length=124606>
##contig=<ID=HDSC03173,length=187745>
##contig=<ID=HDSC03174,length=189039>
##contig=<ID=HDSC03175,length=126642>
##contig=<ID=HDSC03176,length=122551>
##contig=<ID=HDSC03177,length=217320>
##contig=<ID=HDSC03178,length=189194>
##contig=<ID=HDSC03179,length=164058>
##contig=<ID=HDSC03180,length=145186>
##contig=<ID=HDSC03181,length=127380>
##contig=<ID=HDSC03182,length=119678>
##contig=<ID=HDSC03183,length=218167>
##contig=<ID=HDSC03184,length=160249>
##contig=<ID=HDSC03185,length=217572>
##contig=<ID=HDSC03186,length=119895>
##contig=<ID=HDSC03187,length=179974>
##contig=<ID=HDSC03188,length=288660>
##contig=<ID=HDSC03189,length=146055>
##contig=<ID=HDSC03190,length=224067>
##contig=<ID=HDSC03191,length=398760>
##contig=<ID=HDSC03192,length=129878>
##contig=<ID=HDSC03193,length=125347>
##contig=<ID=HDSC03194,length=169289>
##contig=<ID=HDSC03195,length=119849>
##contig=<ID=HDSC03196,length=336780>
##contig=<ID=HDSC03197,length=136129>
##contig=<ID=HDSC03198,length=123823>
##contig=<ID=HDSC03199,length=114674>
##contig=<ID=HDSC03200,length=114660>
##contig=<ID=HDSC03201,length=185973>
##contig=<ID=HDSC03202,length=114555>
##contig=<ID=HDSC03203,length=156039>
##contig=<ID=HDSC03204,length=290758>
##contig=<ID=HDSC03205,length=121287>
##contig=<ID=HDSC03206,length=114262>
##contig=<ID=HDSC03207,length=114163>
##contig=<ID=HDSC03208,length=144342>
##contig=<ID=HDSC03209,length=114088>
##contig=<ID=HDSC03210,length=140050>
##contig=<ID=HDSC03211,length=303967>
##contig=<ID=HDSC03212,length=165123>
##contig=<ID=HDSC03213,length=131663>
##contig=<ID=HDSC03214,length=213577>
##contig=<ID=HDSC03215,length=113900>
##contig=<ID=HDSC03216,length=118647>
##contig=<ID=HDSC03217,length=166683>
##contig=<ID=HDSC03218,length=115267>
##contig=<ID=HDSC03219,length=136633>
##contig=<ID=HDSC03220,length=251781>
##contig=<ID=HDSC03221,length=182823>
##contig=<ID=HDSC03222,length=131451>
##contig=<ID=HDSC03223,length=140237>
##contig=<ID=HDSC03224,length=212894>
##contig=<ID=HDSC03225,length=131271>
##contig=<ID=HDSC03226,length=183685>
##contig=<ID=HDSC03227,length=113472>
##contig=<ID=HDSC03228,length=114577>
##contig=<ID=HDSC03229,length=120920>
##contig=<ID=HDSC03230,length=113327>
##contig=<ID=HDSC03231,length=139154>
##contig=<ID=HDSC03232,length=113258>
##contig=<ID=HDSC03233,length=123611>
##contig=<ID=HDSC03234,length=228396>
##contig=<ID=HDSC03235,length=113219>
##contig=<ID=HDSC03236,length=169771>
##contig=<ID=HDSC03237,length=271268>
##contig=<ID=HDSC03238,length=135264>
##contig=<ID=HDSC03239,length=253788>
##contig=<ID=HDSC03240,length=128927>
##contig=<ID=HDSC03241,length=157455>
##contig=<ID=HDSC03242,length=116187>
##contig=<ID=HDSC03243,length=113005>
##contig=<ID=HDSC03244,length=210986>
##contig=<ID=HDSC03245,length=120067>
##contig=<ID=HDSC03246,length=122007>
##contig=<ID=HDSC03247,length=200910>
##contig=<ID=HDSC03248,length=264121>
##contig=<ID=HDSC03249,length=211044>
##contig=<ID=HDSC03250,length=167779>
##contig=<ID=HDSC03251,length=128989>
##contig=<ID=HDSC03252,length=116979>
##contig=<ID=HDSC03253,length=228856>
##contig=<ID=HDSC03254,length=201266>
##contig=<ID=HDSC03255,length=159529>
##contig=<ID=HDSC03256,length=130729>
##contig=<ID=HDSC03257,length=175942>
##contig=<ID=HDSC03258,length=112509>
##contig=<ID=HDSC03259,length=231354>
##contig=<ID=HDSC03260,length=112410>
##contig=<ID=HDSC03261,length=153292>
##contig=<ID=HDSC03262,length=192819>
##contig=<ID=HDSC03263,length=130017>
##contig=<ID=HDSC03264,length=112145>
##contig=<ID=HDSC03265,length=112089>
##contig=<ID=HDSC03266,length=418323>
##contig=<ID=HDSC03267,length=111999>
##contig=<ID=HDSC03268,length=190026>
##contig=<ID=HDSC03269,length=284905>
##contig=<ID=HDSC03270,length=111878>
##contig=<ID=HDSC03271,length=184063>
##contig=<ID=HDSC03272,length=111828>
##contig=<ID=HDSC03273,length=111828>
##contig=<ID=HDSC03274,length=301989>
##contig=<ID=HDSC03275,length=111785>
##contig=<ID=HDSC03276,length=164154>
##contig=<ID=HDSC03277,length=111698>
##contig=<ID=HDSC03278,length=115076>
##contig=<ID=HDSC03279,length=127934>
##contig=<ID=HDSC03280,length=208071>
##contig=<ID=HDSC03281,length=203144>
##contig=<ID=HDSC03282,length=120995>
##contig=<ID=HDSC03283,length=123257>
##contig=<ID=HDSC03284,length=111449>
##contig=<ID=HDSC03285,length=111438>
##contig=<ID=HDSC03286,length=111433>
##contig=<ID=HDSC03287,length=133818>
##contig=<ID=HDSC03288,length=208490>
##contig=<ID=HDSC03289,length=162296>
##contig=<ID=HDSC03290,length=130215>
##contig=<ID=HDSC03291,length=228693>
##contig=<ID=HDSC03292,length=115084>
##contig=<ID=HDSC03293,length=125781>
##contig=<ID=HDSC03294,length=111099>
##contig=<ID=HDSC03295,length=111073>
##contig=<ID=HDSC03296,length=111033>
##contig=<ID=HDSC03297,length=111012>
##contig=<ID=HDSC03298,length=140750>
##contig=<ID=HDSC03299,length=117313>
##contig=<ID=HDSC03300,length=223670>
##contig=<ID=HDSC03301,length=110896>
##contig=<ID=HDSC03302,length=158174>
##contig=<ID=HDSC03303,length=113080>
##contig=<ID=HDSC03304,length=203356>
##contig=<ID=HDSC03305,length=117472>
##contig=<ID=HDSC03306,length=120407>
##contig=<ID=HDSC03307,length=110652>
##contig=<ID=HDSC03308,length=122548>
##contig=<ID=HDSC03309,length=130392>
##contig=<ID=HDSC03310,length=120415>
##contig=<ID=HDSC03311,length=180855>
##contig=<ID=HDSC03312,length=149551>
##contig=<ID=HDSC03313,length=125845>
##contig=<ID=HDSC03314,length=140828>
##contig=<ID=HDSC03315,length=252018>
##contig=<ID=HDSC03316,length=129061>
##contig=<ID=HDSC03317,length=122254>
##contig=<ID=HDSC03318,length=155478>
##contig=<ID=HDSC03319,length=110356>
##contig=<ID=HDSC03320,length=110326>
##contig=<ID=HDSC03321,length=113177>
##contig=<ID=HDSC03322,length=118798>
##contig=<ID=HDSC03323,length=116701>
##contig=<ID=HDSC03324,length=110263>
##contig=<ID=HDSC03325,length=110215>
##contig=<ID=HDSC03326,length=143401>
##contig=<ID=HDSC03327,length=113060>
##contig=<ID=HDSC03328,length=110147>
##contig=<ID=HDSC03329,length=168994>
##contig=<ID=HDSC03330,length=380767>
##contig=<ID=HDSC03331,length=112455>
##contig=<ID=HDSC03332,length=170458>
##contig=<ID=HDSC03333,length=145182>
##contig=<ID=HDSC03334,length=112875>
##contig=<ID=HDSC03335,length=117651>
##contig=<ID=HDSC03336,length=109901>
##contig=<ID=HDSC03337,length=109873>
##contig=<ID=HDSC03338,length=109852>
##contig=<ID=HDSC03339,length=109841>
##contig=<ID=HDSC03340,length=153886>
##contig=<ID=HDSC03341,length=109738>
##contig=<ID=HDSC03342,length=152071>
##contig=<ID=HDSC03343,length=109718>
##contig=<ID=HDSC03344,length=109714>
##contig=<ID=HDSC03345,length=128857>
##contig=<ID=HDSC03346,length=109637>
##contig=<ID=HDSC03347,length=186633>
##contig=<ID=HDSC03348,length=109582>
##contig=<ID=HDSC03349,length=233224>
##contig=<ID=HDSC03350,length=145484>
##contig=<ID=HDSC03351,length=112479>
##contig=<ID=HDSC03352,length=120811>
##contig=<ID=HDSC03353,length=231243>
##contig=<ID=HDSC03354,length=177166>
##contig=<ID=HDSC03355,length=109140>
##contig=<ID=HDSC03356,length=203846>
##contig=<ID=HDSC03357,length=133500>
##contig=<ID=HDSC03358,length=138049>
##contig=<ID=HDSC03359,length=115615>
##contig=<ID=HDSC03360,length=124602>
##contig=<ID=HDSC03361,length=114499>
##contig=<ID=HDSC03362,length=108812>
##contig=<ID=HDSC03363,length=166554>
##contig=<ID=HDSC03364,length=108801>
##contig=<ID=HDSC03365,length=108794>
##contig=<ID=HDSC03366,length=108778>
##contig=<ID=HDSC03367,length=159844>
##contig=<ID=HDSC03368,length=108748>
##contig=<ID=HDSC03369,length=128863>
##contig=<ID=HDSC03370,length=249672>
##contig=<ID=HDSC03371,length=195005>
##contig=<ID=HDSC03372,length=138106>
##contig=<ID=HDSC03373,length=139948>
##contig=<ID=HDSC03374,length=120118>
##contig=<ID=HDSC03375,length=114226>
##contig=<ID=HDSC03376,length=113535>
##contig=<ID=HDSC03377,length=108359>
##contig=<ID=HDSC03378,length=108335>
##contig=<ID=HDSC03379,length=129758>
##contig=<ID=HDSC03380,length=187929>
##contig=<ID=HDSC03381,length=108189>
##contig=<ID=HDSC03382,length=124609>
##contig=<ID=HDSC03383,length=219115>
##contig=<ID=HDSC03384,length=153539>
##contig=<ID=HDSC03385,length=108089>
##contig=<ID=HDSC03386,length=112117>
##contig=<ID=HDSC03387,length=198951>
##contig=<ID=HDSC03388,length=212462>
##contig=<ID=HDSC03389,length=121878>
##contig=<ID=HDSC03390,length=211765>
##contig=<ID=HDSC03391,length=107858>
##contig=<ID=HDSC03392,length=107764>
##contig=<ID=HDSC03393,length=177047>
##contig=<ID=HDSC03394,length=126902>
##contig=<ID=HDSC03395,length=114105>
##contig=<ID=HDSC03396,length=148666>
##contig=<ID=HDSC03397,length=113988>
##contig=<ID=HDSC03398,length=119023>
##contig=<ID=HDSC03399,length=129311>
##contig=<ID=HDSC03400,length=157096>
##contig=<ID=HDSC03401,length=109064>
##contig=<ID=HDSC03402,length=107400>
##contig=<ID=HDSC03403,length=107361>
##contig=<ID=HDSC03404,length=114625>
##contig=<ID=HDSC03405,length=107264>
##contig=<ID=HDSC03406,length=107262>
##contig=<ID=HDSC03407,length=118420>
##contig=<ID=HDSC03408,length=201046>
##contig=<ID=HDSC03409,length=135054>
##contig=<ID=HDSC03410,length=107216>
##contig=<ID=HDSC03411,length=111691>
##contig=<ID=HDSC03412,length=113470>
##contig=<ID=HDSC03413,length=113668>
##contig=<ID=HDSC03414,length=107142>
##contig=<ID=HDSC03415,length=113202>
##contig=<ID=HDSC03416,length=147359>
##contig=<ID=HDSC03417,length=107064>
##contig=<ID=HDSC03418,length=148090>
##contig=<ID=HDSC03419,length=159796>
##contig=<ID=HDSC03420,length=263272>
##contig=<ID=HDSC03421,length=158210>
##contig=<ID=HDSC03422,length=106874>
##contig=<ID=HDSC03423,length=106866>
##contig=<ID=HDSC03424,length=106794>
##contig=<ID=HDSC03425,length=137050>
##contig=<ID=HDSC03426,length=182761>
##contig=<ID=HDSC03427,length=106685>
##contig=<ID=HDSC03428,length=106654>
##contig=<ID=HDSC03429,length=106602>
##contig=<ID=HDSC03430,length=113402>
##contig=<ID=HDSC03431,length=112122>
##contig=<ID=HDSC03432,length=115951>
##contig=<ID=HDSC03433,length=116212>
##contig=<ID=HDSC03434,length=216341>
##contig=<ID=HDSC03435,length=106373>
##contig=<ID=HDSC03436,length=106342>
##contig=<ID=HDSC03437,length=139078>
##contig=<ID=HDSC03438,length=239943>
##contig=<ID=HDSC03439,length=160434>
##contig=<ID=HDSC03440,length=134626>
##contig=<ID=HDSC03441,length=110492>
##contig=<ID=HDSC03442,length=167969>
##contig=<ID=HDSC03443,length=145485>
##contig=<ID=HDSC03444,length=106125>
##contig=<ID=HDSC03445,length=124114>
##contig=<ID=HDSC03446,length=106061>
##contig=<ID=HDSC03447,length=185003>
##contig=<ID=HDSC03448,length=116111>
##contig=<ID=HDSC03449,length=123040>
##contig=<ID=HDSC03450,length=193287>
##contig=<ID=HDSC03451,length=161363>
##contig=<ID=HDSC03452,length=105817>
##contig=<ID=HDSC03453,length=215590>
##contig=<ID=HDSC03454,length=158373>
##contig=<ID=HDSC03455,length=182529>
##contig=<ID=HDSC03456,length=105689>
##contig=<ID=HDSC03457,length=105646>
##contig=<ID=HDSC03458,length=114226>
##contig=<ID=HDSC03459,length=126020>
##contig=<ID=HDSC03460,length=105477>
##contig=<ID=HDSC03461,length=109220>
##contig=<ID=HDSC03462,length=105374>
##contig=<ID=HDSC03463,length=119031>
##contig=<ID=HDSC03464,length=118570>
##contig=<ID=HDSC03465,length=118273>
##contig=<ID=HDSC03466,length=105288>
##contig=<ID=HDSC03467,length=105273>
##contig=<ID=HDSC03468,length=145945>
##contig=<ID=HDSC03469,length=123401>
##contig=<ID=HDSC03470,length=217614>
##contig=<ID=HDSC03471,length=105187>
##contig=<ID=HDSC03472,length=118695>
##contig=<ID=HDSC03473,length=105119>
##contig=<ID=HDSC03474,length=109147>
##contig=<ID=HDSC03475,length=231655>
##contig=<ID=HDSC03476,length=104968>
##contig=<ID=HDSC03477,length=104713>
##contig=<ID=HDSC03478,length=138644>
##contig=<ID=HDSC03479,length=211271>
##contig=<ID=HDSC03480,length=148443>
##contig=<ID=HDSC03481,length=116364>
##contig=<ID=HDSC03482,length=107108>
##contig=<ID=HDSC03483,length=270777>
##contig=<ID=HDSC03484,length=114043>
##contig=<ID=HDSC03485,length=104411>
##contig=<ID=HDSC03486,length=104410>
##contig=<ID=HDSC03487,length=111783>
##contig=<ID=HDSC03488,length=104279>
##contig=<ID=HDSC03489,length=136760>
##contig=<ID=HDSC03490,length=107464>
##contig=<ID=HDSC03491,length=104215>
##contig=<ID=HDSC03492,length=134426>
##contig=<ID=HDSC03493,length=110138>
##contig=<ID=HDSC03494,length=104116>
##contig=<ID=HDSC03495,length=107015>
##contig=<ID=HDSC03496,length=128331>
##contig=<ID=HDSC03497,length=151876>
##contig=<ID=HDSC03498,length=103920>
##contig=<ID=HDSC03499,length=137383>
##contig=<ID=HDSC03500,length=177963>
##contig=<ID=HDSC03501,length=239492>
##contig=<ID=HDSC03502,length=248332>
##contig=<ID=HDSC03503,length=220190>
##contig=<ID=HDSC03504,length=108986>
##contig=<ID=HDSC03505,length=227647>
##contig=<ID=HDSC03506,length=103829>
##contig=<ID=HDSC03507,length=103772>
##contig=<ID=HDSC03508,length=106867>
##contig=<ID=HDSC03509,length=103717>
##contig=<ID=HDSC03510,length=103684>
##contig=<ID=HDSC03511,length=152069>
##contig=<ID=HDSC03512,length=123023>
##contig=<ID=HDSC03513,length=105279>
##contig=<ID=HDSC03514,length=103529>
##contig=<ID=HDSC03515,length=103496>
##contig=<ID=HDSC03516,length=328648>
##contig=<ID=HDSC03517,length=103474>
##contig=<ID=HDSC03518,length=154600>
##contig=<ID=HDSC03519,length=118271>
##contig=<ID=HDSC03520,length=140894>
##contig=<ID=HDSC03521,length=190649>
##contig=<ID=HDSC03522,length=166127>
##contig=<ID=HDSC03523,length=128463>
##contig=<ID=HDSC03524,length=118114>
##contig=<ID=HDSC03525,length=115425>
##contig=<ID=HDSC03526,length=103035>
##contig=<ID=HDSC03527,length=103030>
##contig=<ID=HDSC03528,length=114711>
##contig=<ID=HDSC03529,length=103011>
##contig=<ID=HDSC03530,length=107983>
##contig=<ID=HDSC03531,length=102972>
##contig=<ID=HDSC03532,length=187813>
##contig=<ID=HDSC03533,length=118993>
##contig=<ID=HDSC03534,length=102900>
##contig=<ID=HDSC03535,length=113827>
##contig=<ID=HDSC03536,length=121434>
##contig=<ID=HDSC03537,length=102857>
##contig=<ID=HDSC03538,length=102855>
##contig=<ID=HDSC03539,length=102844>
##contig=<ID=HDSC03540,length=102744>
##contig=<ID=HDSC03541,length=178822>
##contig=<ID=HDSC03542,length=102724>
##contig=<ID=HDSC03543,length=118300>
##contig=<ID=HDSC03544,length=144672>
##contig=<ID=HDSC03545,length=104046>
##contig=<ID=HDSC03546,length=174718>
##contig=<ID=HDSC03547,length=102574>
##contig=<ID=HDSC03548,length=136101>
##contig=<ID=HDSC03549,length=102401>
##contig=<ID=HDSC03550,length=111767>
##contig=<ID=HDSC03551,length=220473>
##contig=<ID=HDSC03552,length=107520>
##contig=<ID=HDSC03553,length=112298>
##contig=<ID=HDSC03554,length=135571>
##contig=<ID=HDSC03555,length=107420>
##contig=<ID=HDSC03556,length=315731>
##contig=<ID=HDSC03557,length=106760>
##contig=<ID=HDSC03558,length=108793>
##contig=<ID=HDSC03559,length=101788>
##contig=<ID=HDSC03560,length=101786>
##contig=<ID=HDSC03561,length=101748>
##contig=<ID=HDSC03562,length=101740>
##contig=<ID=HDSC03563,length=168966>
##contig=<ID=HDSC03564,length=105687>
##contig=<ID=HDSC03565,length=123150>
##contig=<ID=HDSC03566,length=207648>
##contig=<ID=HDSC03567,length=114302>
##contig=<ID=HDSC03568,length=165656>
##contig=<ID=HDSC03569,length=250089>
##contig=<ID=HDSC03570,length=158575>
##contig=<ID=HDSC03571,length=126242>
##contig=<ID=HDSC03572,length=102566>
##contig=<ID=HDSC03573,length=101349>
##contig=<ID=HDSC03574,length=166294>
##contig=<ID=HDSC03575,length=311406>
##contig=<ID=HDSC03576,length=150286>
##contig=<ID=HDSC03577,length=146168>
##contig=<ID=HDSC03578,length=147577>
##contig=<ID=HDSC03579,length=101186>
##contig=<ID=HDSC03580,length=104630>
##contig=<ID=HDSC03581,length=101157>
##contig=<ID=HDSC03582,length=175430>
##contig=<ID=HDSC03583,length=129005>
##contig=<ID=HDSC03584,length=140027>
##contig=<ID=HDSC03585,length=164820>
##contig=<ID=HDSC03586,length=115458>
##contig=<ID=HDSC03587,length=132408>
##contig=<ID=HDSC03588,length=108334>
##contig=<ID=HDSC03589,length=158066>
##contig=<ID=HDSC03590,length=112328>
##contig=<ID=HDSC03591,length=129382>
##contig=<ID=HDSC03592,length=100813>
##contig=<ID=HDSC03593,length=100797>
##contig=<ID=HDSC03594,length=104010>
##contig=<ID=HDSC03595,length=136198>
##contig=<ID=HDSC03596,length=100613>
##contig=<ID=HDSC03597,length=100610>
##contig=<ID=HDSC03598,length=110663>
##contig=<ID=HDSC03599,length=100579>
##contig=<ID=HDSC03600,length=109229>
##contig=<ID=HDSC03601,length=113049>
##contig=<ID=HDSC03602,length=120129>
##contig=<ID=HDSC03603,length=115732>
##contig=<ID=HDSC03604,length=100458>
##contig=<ID=HDSC03605,length=144730>
##contig=<ID=HDSC03606,length=100449>
##contig=<ID=HDSC03607,length=108002>
##contig=<ID=HDSC03608,length=100417>
##contig=<ID=HDSC03609,length=185467>
##contig=<ID=HDSC03610,length=156530>
##contig=<ID=HDSC03611,length=100377>
##contig=<ID=HDSC03612,length=111846>
##contig=<ID=HDSC03613,length=183350>
##contig=<ID=HDSC03614,length=204659>
##contig=<ID=HDSC03615,length=125168>
##contig=<ID=HDSC03616,length=212927>
##contig=<ID=HDSC03617,length=124611>
##contig=<ID=HDSC03618,length=124708>
##contig=<ID=HDSC03619,length=103580>
##contig=<ID=HDSC03620,length=140150>
##contig=<ID=HDSC03621,length=140901>
##contig=<ID=HDSC03622,length=99843>
##contig=<ID=HDSC03623,length=99836>
##contig=<ID=HDSC03624,length=101585>
##contig=<ID=HDSC03625,length=295194>
##contig=<ID=HDSC03626,length=99786>
##contig=<ID=HDSC03627,length=102026>
##contig=<ID=HDSC03628,length=136616>
##contig=<ID=HDSC03629,length=105121>
##contig=<ID=HDSC03630,length=118719>
##contig=<ID=HDSC03631,length=113632>
##contig=<ID=HDSC03632,length=106585>
##contig=<ID=HDSC03633,length=139421>
##contig=<ID=HDSC03634,length=107994>
##contig=<ID=HDSC03635,length=135056>
##contig=<ID=HDSC03636,length=259812>
##contig=<ID=HDSC03637,length=100979>
##contig=<ID=HDSC03638,length=99505>
##contig=<ID=HDSC03639,length=99451>
##contig=<ID=HDSC03640,length=99433>
##contig=<ID=HDSC03641,length=111932>
##contig=<ID=HDSC03642,length=99407>
##contig=<ID=HDSC03643,length=134116>
##contig=<ID=HDSC03644,length=99330>
##contig=<ID=HDSC03645,length=175625>
##contig=<ID=HDSC03646,length=99271>
##contig=<ID=HDSC03647,length=104895>
##contig=<ID=HDSC03648,length=118669>
##contig=<ID=HDSC03649,length=120337>
##contig=<ID=HDSC03650,length=99109>
##contig=<ID=HDSC03651,length=99104>
##contig=<ID=HDSC03652,length=110062>
##contig=<ID=HDSC03653,length=99024>
##contig=<ID=HDSC03654,length=130791>
##contig=<ID=HDSC03655,length=101170>
##contig=<ID=HDSC03656,length=101395>
##contig=<ID=HDSC03657,length=140231>
##contig=<ID=HDSC03658,length=98869>
##contig=<ID=HDSC03659,length=104114>
##contig=<ID=HDSC03660,length=102436>
##contig=<ID=HDSC03661,length=98784>
##contig=<ID=HDSC03662,length=155436>
##contig=<ID=HDSC03663,length=197798>
##contig=<ID=HDSC03664,length=128449>
##contig=<ID=HDSC03665,length=164969>
##contig=<ID=HDSC03666,length=98629>
##contig=<ID=HDSC03667,length=150813>
##contig=<ID=HDSC03668,length=108899>
##contig=<ID=HDSC03669,length=109872>
##contig=<ID=HDSC03670,length=165577>
##contig=<ID=HDSC03671,length=113798>
##contig=<ID=HDSC03672,length=108385>
##contig=<ID=HDSC03673,length=156764>
##contig=<ID=HDSC03674,length=145354>
##contig=<ID=HDSC03675,length=158748>
##contig=<ID=HDSC03676,length=107931>
##contig=<ID=HDSC03677,length=127712>
##contig=<ID=HDSC03678,length=98354>
##contig=<ID=HDSC03679,length=98341>
##contig=<ID=HDSC03680,length=104113>
##contig=<ID=HDSC03681,length=115568>
##contig=<ID=HDSC03682,length=122378>
##contig=<ID=HDSC03683,length=138964>
##contig=<ID=HDSC03684,length=108414>
##contig=<ID=HDSC03685,length=98136>
##contig=<ID=HDSC03686,length=105995>
##contig=<ID=HDSC03687,length=98078>
##contig=<ID=HDSC03688,length=98067>
##contig=<ID=HDSC03689,length=123149>
##contig=<ID=HDSC03690,length=180978>
##contig=<ID=HDSC03691,length=97990>
##contig=<ID=HDSC03692,length=121791>
##contig=<ID=HDSC03693,length=249838>
##contig=<ID=HDSC03694,length=97946>
##contig=<ID=HDSC03695,length=142854>
##contig=<ID=HDSC03696,length=179695>
##contig=<ID=HDSC03697,length=97885>
##contig=<ID=HDSC03698,length=102275>
##contig=<ID=HDSC03699,length=131145>
##contig=<ID=HDSC03700,length=102133>
##contig=<ID=HDSC03701,length=106582>
##contig=<ID=HDSC03702,length=217748>
##contig=<ID=HDSC03703,length=118928>
##contig=<ID=HDSC03704,length=232264>
##contig=<ID=HDSC03705,length=102593>
##contig=<ID=HDSC03706,length=136761>
##contig=<ID=HDSC03707,length=162014>
##contig=<ID=HDSC03708,length=97678>
##contig=<ID=HDSC03709,length=99032>
##contig=<ID=HDSC03710,length=97580>
##contig=<ID=HDSC03711,length=106222>
##contig=<ID=HDSC03712,length=158701>
##contig=<ID=HDSC03713,length=137527>
##contig=<ID=HDSC03714,length=113692>
##contig=<ID=HDSC03715,length=112260>
##contig=<ID=HDSC03716,length=97361>
##contig=<ID=HDSC03717,length=113355>
##contig=<ID=HDSC03718,length=104942>
##contig=<ID=HDSC03719,length=105605>
##contig=<ID=HDSC03720,length=122121>
##contig=<ID=HDSC03721,length=97145>
##contig=<ID=HDSC03722,length=102176>
##contig=<ID=HDSC03723,length=97040>
##contig=<ID=HDSC03724,length=99748>
##contig=<ID=HDSC03725,length=158777>
##contig=<ID=HDSC03726,length=115301>
##contig=<ID=HDSC03727,length=137232>
##contig=<ID=HDSC03728,length=96937>
##contig=<ID=HDSC03729,length=200095>
##contig=<ID=HDSC03730,length=122985>
##contig=<ID=HDSC03731,length=151928>
##contig=<ID=HDSC03732,length=326261>
##contig=<ID=HDSC03733,length=112959>
##contig=<ID=HDSC03734,length=96686>
##contig=<ID=HDSC03735,length=109059>
##contig=<ID=HDSC03736,length=120860>
##contig=<ID=HDSC03737,length=96655>
##contig=<ID=HDSC03738,length=99813>
##contig=<ID=HDSC03739,length=114298>
##contig=<ID=HDSC03740,length=146133>
##contig=<ID=HDSC03741,length=134583>
##contig=<ID=HDSC03742,length=250561>
##contig=<ID=HDSC03743,length=117188>
##contig=<ID=HDSC03744,length=98297>
##contig=<ID=HDSC03745,length=96186>
##contig=<ID=HDSC03746,length=103800>
##contig=<ID=HDSC03747,length=113809>
##contig=<ID=HDSC03748,length=152174>
##contig=<ID=HDSC03749,length=102126>
##contig=<ID=HDSC03750,length=106000>
##contig=<ID=HDSC03751,length=140603>
##contig=<ID=HDSC03752,length=95963>
##contig=<ID=HDSC03753,length=95819>
##contig=<ID=HDSC03754,length=95800>
##contig=<ID=HDSC03755,length=153296>
##contig=<ID=HDSC03756,length=100484>
##contig=<ID=HDSC03757,length=227912>
##contig=<ID=HDSC03758,length=95655>
##contig=<ID=HDSC03759,length=95646>
##contig=<ID=HDSC03760,length=95624>
##contig=<ID=HDSC03761,length=110852>
##contig=<ID=HDSC03762,length=110363>
##contig=<ID=HDSC03763,length=153432>
##contig=<ID=HDSC03764,length=146130>
##contig=<ID=HDSC03765,length=112502>
##contig=<ID=HDSC03766,length=208039>
##contig=<ID=HDSC03767,length=155752>
##contig=<ID=HDSC03768,length=95464>
##contig=<ID=HDSC03769,length=100791>
##contig=<ID=HDSC03770,length=104460>
##contig=<ID=HDSC03771,length=95272>
##contig=<ID=HDSC03772,length=128086>
##contig=<ID=HDSC03773,length=95235>
##contig=<ID=HDSC03774,length=95173>
##contig=<ID=HDSC03775,length=117817>
##contig=<ID=HDSC03776,length=139130>
##contig=<ID=HDSC03777,length=109092>
##contig=<ID=HDSC03778,length=115228>
##contig=<ID=HDSC03779,length=115465>
##contig=<ID=HDSC03780,length=98279>
##contig=<ID=HDSC03781,length=137994>
##contig=<ID=HDSC03782,length=267646>
##contig=<ID=HDSC03783,length=94970>
##contig=<ID=HDSC03784,length=138189>
##contig=<ID=HDSC03785,length=115834>
##contig=<ID=HDSC03786,length=146993>
##contig=<ID=HDSC03787,length=326959>
##contig=<ID=HDSC03788,length=105603>
##contig=<ID=HDSC03789,length=94844>
##contig=<ID=HDSC03790,length=119072>
##contig=<ID=HDSC03791,length=147638>
##contig=<ID=HDSC03792,length=103558>
##contig=<ID=HDSC03793,length=148653>
##contig=<ID=HDSC03794,length=96875>
##contig=<ID=HDSC03795,length=152857>
##contig=<ID=HDSC03796,length=96548>
##contig=<ID=HDSC03797,length=208722>
##contig=<ID=HDSC03798,length=94728>
##contig=<ID=HDSC03799,length=94718>
##contig=<ID=HDSC03800,length=115286>
##contig=<ID=HDSC03801,length=94658>
##contig=<ID=HDSC03802,length=94649>
##contig=<ID=HDSC03803,length=100542>
##contig=<ID=HDSC03804,length=171417>
##contig=<ID=HDSC03805,length=94529>
##contig=<ID=HDSC03806,length=94527>
##contig=<ID=HDSC03807,length=142238>
##contig=<ID=HDSC03808,length=94488>
##contig=<ID=HDSC03809,length=129766>
##contig=<ID=HDSC03810,length=129924>
##contig=<ID=HDSC03811,length=101171>
##contig=<ID=HDSC03812,length=98651>
##contig=<ID=HDSC03813,length=94418>
##contig=<ID=HDSC03814,length=94410>
##contig=<ID=HDSC03815,length=188218>
##contig=<ID=HDSC03816,length=116234>
##contig=<ID=HDSC03817,length=368247>
##contig=<ID=HDSC03818,length=94361>
##contig=<ID=HDSC03819,length=162091>
##contig=<ID=HDSC03820,length=194676>
##contig=<ID=HDSC03821,length=158872>
##contig=<ID=HDSC03822,length=94198>
##contig=<ID=HDSC03823,length=101432>
##contig=<ID=HDSC03824,length=94168>
##contig=<ID=HDSC03825,length=121445>
##contig=<ID=HDSC03826,length=109054>
##contig=<ID=HDSC03827,length=94034>
##contig=<ID=HDSC03828,length=164966>
##contig=<ID=HDSC03829,length=113302>
##contig=<ID=HDSC03830,length=112659>
##contig=<ID=HDSC03831,length=117111>
##contig=<ID=HDSC03832,length=95970>
##contig=<ID=HDSC03833,length=122695>
##contig=<ID=HDSC03834,length=100831>
##contig=<ID=HDSC03835,length=107997>
##contig=<ID=HDSC03836,length=93658>
##contig=<ID=HDSC03837,length=93598>
##contig=<ID=HDSC03838,length=155582>
##contig=<ID=HDSC03839,length=109051>
##contig=<ID=HDSC03840,length=129168>
##contig=<ID=HDSC03841,length=93392>
##contig=<ID=HDSC03842,length=93385>
##contig=<ID=HDSC03843,length=98943>
##contig=<ID=HDSC03844,length=107290>
##contig=<ID=HDSC03845,length=93207>
##contig=<ID=HDSC03846,length=97077>
##contig=<ID=HDSC03847,length=171045>
##contig=<ID=HDSC03848,length=114132>
##contig=<ID=HDSC03849,length=92983>
##contig=<ID=HDSC03850,length=92960>
##contig=<ID=HDSC03851,length=92925>
##contig=<ID=HDSC03852,length=92891>
##contig=<ID=HDSC03853,length=105305>
##contig=<ID=HDSC03854,length=92851>
##contig=<ID=HDSC03855,length=92760>
##contig=<ID=HDSC03856,length=92703>
##contig=<ID=HDSC03857,length=133667>
##contig=<ID=HDSC03858,length=97457>
##contig=<ID=HDSC03859,length=224630>
##contig=<ID=HDSC03860,length=259095>
##contig=<ID=HDSC03861,length=92624>
##contig=<ID=HDSC03862,length=105304>
##contig=<ID=HDSC03863,length=92605>
##contig=<ID=HDSC03864,length=134061>
##contig=<ID=HDSC03865,length=216480>
##contig=<ID=HDSC03866,length=139215>
##contig=<ID=HDSC03867,length=104844>
##contig=<ID=HDSC03868,length=111933>
##contig=<ID=HDSC03869,length=108409>
##contig=<ID=HDSC03870,length=119585>
##contig=<ID=HDSC03871,length=95959>
##contig=<ID=HDSC03872,length=92383>
##contig=<ID=HDSC03873,length=92379>
##contig=<ID=HDSC03874,length=117828>
##contig=<ID=HDSC03875,length=92317>
##contig=<ID=HDSC03876,length=113672>
##contig=<ID=HDSC03877,length=146609>
##contig=<ID=HDSC03878,length=106466>
##contig=<ID=HDSC03879,length=92209>
##contig=<ID=HDSC03880,length=133537>
##contig=<ID=HDSC03881,length=146099>
##contig=<ID=HDSC03882,length=162036>
##contig=<ID=HDSC03883,length=118284>
##contig=<ID=HDSC03884,length=92076>
##contig=<ID=HDSC03885,length=116081>
##contig=<ID=HDSC03886,length=180972>
##contig=<ID=HDSC03887,length=130230>
##contig=<ID=HDSC03888,length=122429>
##contig=<ID=HDSC03889,length=109300>
##contig=<ID=HDSC03890,length=106559>
##contig=<ID=HDSC03891,length=98984>
##contig=<ID=HDSC03892,length=91837>
##contig=<ID=HDSC03893,length=108613>
##contig=<ID=HDSC03894,length=91823>
##contig=<ID=HDSC03895,length=99740>
##contig=<ID=HDSC03896,length=91546>
##contig=<ID=HDSC03897,length=156777>
##contig=<ID=HDSC03898,length=137802>
##contig=<ID=HDSC03899,length=91490>
##contig=<ID=HDSC03900,length=118129>
##contig=<ID=HDSC03901,length=150232>
##contig=<ID=HDSC03902,length=102786>
##contig=<ID=HDSC03903,length=144590>
##contig=<ID=HDSC03904,length=156476>
##contig=<ID=HDSC03905,length=196335>
##contig=<ID=HDSC03906,length=172252>
##contig=<ID=HDSC03907,length=91280>
##contig=<ID=HDSC03908,length=133109>
##contig=<ID=HDSC03909,length=93222>
##contig=<ID=HDSC03910,length=91214>
##contig=<ID=HDSC03911,length=91203>
##contig=<ID=HDSC03912,length=94766>
##contig=<ID=HDSC03913,length=100779>
##contig=<ID=HDSC03914,length=145714>
##contig=<ID=HDSC03915,length=91026>
##contig=<ID=HDSC03916,length=183750>
##contig=<ID=HDSC03917,length=90935>
##contig=<ID=HDSC03918,length=129625>
##contig=<ID=HDSC03919,length=95696>
##contig=<ID=HDSC03920,length=105497>
##contig=<ID=HDSC03921,length=119462>
##contig=<ID=HDSC03922,length=90866>
##contig=<ID=HDSC03923,length=90841>
##contig=<ID=HDSC03924,length=98860>
##contig=<ID=HDSC03925,length=90776>
##contig=<ID=HDSC03926,length=90759>
##contig=<ID=HDSC03927,length=139763>
##contig=<ID=HDSC03928,length=123648>
##contig=<ID=HDSC03929,length=91632>
##contig=<ID=HDSC03930,length=97415>
##contig=<ID=HDSC03931,length=90520>
##contig=<ID=HDSC03932,length=138359>
##contig=<ID=HDSC03933,length=217274>
##contig=<ID=HDSC03934,length=125254>
##contig=<ID=HDSC03935,length=103303>
##contig=<ID=HDSC03936,length=103567>
##contig=<ID=HDSC03937,length=107981>
##contig=<ID=HDSC03938,length=103391>
##contig=<ID=HDSC03939,length=90297>
##contig=<ID=HDSC03940,length=151023>
##contig=<ID=HDSC03941,length=90249>
##contig=<ID=HDSC03942,length=90249>
##contig=<ID=HDSC03943,length=117764>
##contig=<ID=HDSC03944,length=295727>
##contig=<ID=HDSC03945,length=90177>
##contig=<ID=HDSC03946,length=174323>
##contig=<ID=HDSC03947,length=109960>
##contig=<ID=HDSC03948,length=100226>
##contig=<ID=HDSC03949,length=102610>
##contig=<ID=HDSC03950,length=106007>
##contig=<ID=HDSC03951,length=102902>
##contig=<ID=HDSC03952,length=90018>
##contig=<ID=HDSC03953,length=90012>
##contig=<ID=HDSC03954,length=89991>
##contig=<ID=HDSC03955,length=96428>
##contig=<ID=HDSC03956,length=89976>
##contig=<ID=HDSC03957,length=142526>
##contig=<ID=HDSC03958,length=89940>
##contig=<ID=HDSC03959,length=113370>
##contig=<ID=HDSC03960,length=89901>
##contig=<ID=HDSC03961,length=102347>
##contig=<ID=HDSC03962,length=121134>
##contig=<ID=HDSC03963,length=294469>
##contig=<ID=HDSC03964,length=89716>
##contig=<ID=HDSC03965,length=108662>
##contig=<ID=HDSC03966,length=118239>
##contig=<ID=HDSC03967,length=117546>
##contig=<ID=HDSC03968,length=99350>
##contig=<ID=HDSC03969,length=89588>
##contig=<ID=HDSC03970,length=111917>
##contig=<ID=HDSC03971,length=130081>
##contig=<ID=HDSC03972,length=89418>
##contig=<ID=HDSC03973,length=98703>
##contig=<ID=HDSC03974,length=89298>
##contig=<ID=HDSC03975,length=89287>
##contig=<ID=HDSC03976,length=177553>
##contig=<ID=HDSC03977,length=89252>
##contig=<ID=HDSC03978,length=89231>
##contig=<ID=HDSC03979,length=92143>
##contig=<ID=HDSC03980,length=138023>
##contig=<ID=HDSC03981,length=89185>
##contig=<ID=HDSC03982,length=157291>
##contig=<ID=HDSC03983,length=92413>
##contig=<ID=HDSC03984,length=89016>
##contig=<ID=HDSC03985,length=93773>
##contig=<ID=HDSC03986,length=88946>
##contig=<ID=HDSC03987,length=91227>
##contig=<ID=HDSC03988,length=88903>
##contig=<ID=HDSC03989,length=88879>
##contig=<ID=HDSC03990,length=90888>
##contig=<ID=HDSC03991,length=121021>
##contig=<ID=HDSC03992,length=88789>
##contig=<ID=HDSC03993,length=140784>
##contig=<ID=HDSC03994,length=92946>
##contig=<ID=HDSC03995,length=89787>
##contig=<ID=HDSC03996,length=145402>
##contig=<ID=HDSC03997,length=95199>
##contig=<ID=HDSC03998,length=88568>
##contig=<ID=HDSC03999,length=88370>
##contig=<ID=HDSC04000,length=88332>
##contig=<ID=HDSC04001,length=103531>
##contig=<ID=HDSC04002,length=127530>
##contig=<ID=HDSC04003,length=88263>
##contig=<ID=HDSC04004,length=121761>
##contig=<ID=HDSC04005,length=88233>
##contig=<ID=HDSC04006,length=131161>
##contig=<ID=HDSC04007,length=88199>
##contig=<ID=HDSC04008,length=133736>
##contig=<ID=HDSC04009,length=88136>
##contig=<ID=HDSC04010,length=128336>
##contig=<ID=HDSC04011,length=190058>
##contig=<ID=HDSC04012,length=123697>
##contig=<ID=HDSC04013,length=88083>
##contig=<ID=HDSC04014,length=120148>
##contig=<ID=HDSC04015,length=195348>
##contig=<ID=HDSC04016,length=112229>
##contig=<ID=HDSC04017,length=87978>
##contig=<ID=HDSC04018,length=94844>
##contig=<ID=HDSC04019,length=87957>
##contig=<ID=HDSC04020,length=87956>
##contig=<ID=HDSC04021,length=87948>
##contig=<ID=HDSC04022,length=91427>
##contig=<ID=HDSC04023,length=120641>
##contig=<ID=HDSC04024,length=110381>
##contig=<ID=HDSC04025,length=207513>
##contig=<ID=HDSC04026,length=110986>
##contig=<ID=HDSC04027,length=87793>
##contig=<ID=HDSC04028,length=87771>
##contig=<ID=HDSC04029,length=141715>
##contig=<ID=HDSC04030,length=87725>
##contig=<ID=HDSC04031,length=92815>
##contig=<ID=HDSC04032,length=88932>
##contig=<ID=HDSC04033,length=93133>
##contig=<ID=HDSC04034,length=122439>
##contig=<ID=HDSC04035,length=87710>
##contig=<ID=HDSC04036,length=87687>
##contig=<ID=HDSC04037,length=106601>
##contig=<ID=HDSC04038,length=92059>
##contig=<ID=HDSC04039,length=144536>
##contig=<ID=HDSC04040,length=97215>
##contig=<ID=HDSC04041,length=87509>
##contig=<ID=HDSC04042,length=103571>
##contig=<ID=HDSC04043,length=87490>
##contig=<ID=HDSC04044,length=91961>
##contig=<ID=HDSC04045,length=131853>
##contig=<ID=HDSC04046,length=96696>
##contig=<ID=HDSC04047,length=87363>
##contig=<ID=HDSC04048,length=98216>
##contig=<ID=HDSC04049,length=94792>
##contig=<ID=HDSC04050,length=116770>
##contig=<ID=HDSC04051,length=143647>
##contig=<ID=HDSC04052,length=93301>
##contig=<ID=HDSC04053,length=87221>
##contig=<ID=HDSC04054,length=90301>
##contig=<ID=HDSC04055,length=87160>
##contig=<ID=HDSC04056,length=87149>
##contig=<ID=HDSC04057,length=123399>
##contig=<ID=HDSC04058,length=99496>
##contig=<ID=HDSC04059,length=100232>
##contig=<ID=HDSC04060,length=130627>
##contig=<ID=HDSC04061,length=95927>
##contig=<ID=HDSC04062,length=161228>
##contig=<ID=HDSC04063,length=101144>
##contig=<ID=HDSC04064,length=203777>
##contig=<ID=HDSC04065,length=100496>
##contig=<ID=HDSC04066,length=164849>
##contig=<ID=HDSC04067,length=116616>
##contig=<ID=HDSC04068,length=98828>
##contig=<ID=HDSC04069,length=86917>
##contig=<ID=HDSC04070,length=92398>
##contig=<ID=HDSC04071,length=86874>
##contig=<ID=HDSC04072,length=132974>
##contig=<ID=HDSC04073,length=86856>
##contig=<ID=HDSC04074,length=94853>
##contig=<ID=HDSC04075,length=86732>
##contig=<ID=HDSC04076,length=95745>
##contig=<ID=HDSC04077,length=91291>
##contig=<ID=HDSC04078,length=246773>
##contig=<ID=HDSC04079,length=86660>
##contig=<ID=HDSC04080,length=105555>
##contig=<ID=HDSC04081,length=162753>
##contig=<ID=HDSC04082,length=141138>
##contig=<ID=HDSC04083,length=112060>
##contig=<ID=HDSC04084,length=135077>
##contig=<ID=HDSC04085,length=86439>
##contig=<ID=HDSC04086,length=91152>
##contig=<ID=HDSC04087,length=86417>
##contig=<ID=HDSC04088,length=92597>
##contig=<ID=HDSC04089,length=93916>
##contig=<ID=HDSC04090,length=127890>
##contig=<ID=HDSC04091,length=90061>
##contig=<ID=HDSC04092,length=99465>
##contig=<ID=HDSC04093,length=145051>
##contig=<ID=HDSC04094,length=86315>
##contig=<ID=HDSC04095,length=86313>
##contig=<ID=HDSC04096,length=86294>
##contig=<ID=HDSC04097,length=171020>
##contig=<ID=HDSC04098,length=116897>
##contig=<ID=HDSC04099,length=114045>
##contig=<ID=HDSC04100,length=169316>
##contig=<ID=HDSC04101,length=86173>
##contig=<ID=HDSC04102,length=89196>
##contig=<ID=HDSC04103,length=153245>
##contig=<ID=HDSC04104,length=87869>
##contig=<ID=HDSC04105,length=132004>
##contig=<ID=HDSC04106,length=200709>
##contig=<ID=HDSC04107,length=86060>
##contig=<ID=HDSC04108,length=109892>
##contig=<ID=HDSC04109,length=114528>
##contig=<ID=HDSC04110,length=108407>
##contig=<ID=HDSC04111,length=85981>
##contig=<ID=HDSC04112,length=150381>
##contig=<ID=HDSC04113,length=154156>
##contig=<ID=HDSC04114,length=102440>
##contig=<ID=HDSC04115,length=85915>
##contig=<ID=HDSC04116,length=186716>
##contig=<ID=HDSC04117,length=88962>
##contig=<ID=HDSC04118,length=85842>
##contig=<ID=HDSC04119,length=85754>
##contig=<ID=HDSC04120,length=85753>
##contig=<ID=HDSC04121,length=118852>
##contig=<ID=HDSC04122,length=85699>
##contig=<ID=HDSC04123,length=172784>
##contig=<ID=HDSC04124,length=157016>
##contig=<ID=HDSC04125,length=97853>
##contig=<ID=HDSC04126,length=151720>
##contig=<ID=HDSC04127,length=85629>
##contig=<ID=HDSC04128,length=85622>
##contig=<ID=HDSC04129,length=147350>
##contig=<ID=HDSC04130,length=133162>
##contig=<ID=HDSC04131,length=106411>
##contig=<ID=HDSC04132,length=146830>
##contig=<ID=HDSC04133,length=100413>
##contig=<ID=HDSC04134,length=100873>
##contig=<ID=HDSC04135,length=85486>
##contig=<ID=HDSC04136,length=104059>
##contig=<ID=HDSC04137,length=99216>
##contig=<ID=HDSC04138,length=162643>
##contig=<ID=HDSC04139,length=85422>
##contig=<ID=HDSC04140,length=144906>
##contig=<ID=HDSC04141,length=96481>
##contig=<ID=HDSC04142,length=87540>
##contig=<ID=HDSC04143,length=85397>
##contig=<ID=HDSC04144,length=137210>
##contig=<ID=HDSC04145,length=85249>
##contig=<ID=HDSC04146,length=171650>
##contig=<ID=HDSC04147,length=86644>
##contig=<ID=HDSC04148,length=117202>
##contig=<ID=HDSC04149,length=96882>
##contig=<ID=HDSC04150,length=103073>
##contig=<ID=HDSC04151,length=108035>
##contig=<ID=HDSC04152,length=140416>
##contig=<ID=HDSC04153,length=109509>
##contig=<ID=HDSC04154,length=211343>
##contig=<ID=HDSC04155,length=86812>
##contig=<ID=HDSC04156,length=101714>
##contig=<ID=HDSC04157,length=132040>
##contig=<ID=HDSC04158,length=103041>
##contig=<ID=HDSC04159,length=85042>
##contig=<ID=HDSC04160,length=85035>
##contig=<ID=HDSC04161,length=110760>
##contig=<ID=HDSC04162,length=86538>
##contig=<ID=HDSC04163,length=134392>
##contig=<ID=HDSC04164,length=89582>
##contig=<ID=HDSC04165,length=103029>
##contig=<ID=HDSC04166,length=84897>
##contig=<ID=HDSC04167,length=169787>
##contig=<ID=HDSC04168,length=84838>
##contig=<ID=HDSC04169,length=92601>
##contig=<ID=HDSC04170,length=84706>
##contig=<ID=HDSC04171,length=177852>
##contig=<ID=HDSC04172,length=85941>
##contig=<ID=HDSC04173,length=112100>
##contig=<ID=HDSC04174,length=87921>
##contig=<ID=HDSC04175,length=143241>
##contig=<ID=HDSC04176,length=118453>
##contig=<ID=HDSC04177,length=84512>
##contig=<ID=HDSC04178,length=124118>
##contig=<ID=HDSC04179,length=84345>
##contig=<ID=HDSC04180,length=100992>
##contig=<ID=HDSC04181,length=86286>
##contig=<ID=HDSC04182,length=84328>
##contig=<ID=HDSC04183,length=98709>
##contig=<ID=HDSC04184,length=94958>
##contig=<ID=HDSC04185,length=95961>
##contig=<ID=HDSC04186,length=98592>
##contig=<ID=HDSC04187,length=137781>
##contig=<ID=HDSC04188,length=259552>
##contig=<ID=HDSC04189,length=118237>
##contig=<ID=HDSC04190,length=95340>
##contig=<ID=HDSC04191,length=238041>
##contig=<ID=HDSC04192,length=97348>
##contig=<ID=HDSC04193,length=95463>
##contig=<ID=HDSC04194,length=84044>
##contig=<ID=HDSC04195,length=117465>
##contig=<ID=HDSC04196,length=135431>
##contig=<ID=HDSC04197,length=136014>
##contig=<ID=HDSC04198,length=83974>
##contig=<ID=HDSC04199,length=104601>
##contig=<ID=HDSC04200,length=92133>
##contig=<ID=HDSC04201,length=84919>
##contig=<ID=HDSC04202,length=86074>
##contig=<ID=HDSC04203,length=218718>
##contig=<ID=HDSC04204,length=181133>
##contig=<ID=HDSC04205,length=116105>
##contig=<ID=HDSC04206,length=108319>
##contig=<ID=HDSC04207,length=83739>
##contig=<ID=HDSC04208,length=120042>
##contig=<ID=HDSC04209,length=83655>
##contig=<ID=HDSC04210,length=89880>
##contig=<ID=HDSC04211,length=83612>
##contig=<ID=HDSC04212,length=83585>
##contig=<ID=HDSC04213,length=124658>
##contig=<ID=HDSC04214,length=86408>
##contig=<ID=HDSC04215,length=88196>
##contig=<ID=HDSC04216,length=120457>
##contig=<ID=HDSC04217,length=83493>
##contig=<ID=HDSC04218,length=83491>
##contig=<ID=HDSC04219,length=181694>
##contig=<ID=HDSC04220,length=83445>
##contig=<ID=HDSC04221,length=99202>
##contig=<ID=HDSC04222,length=91666>
##contig=<ID=HDSC04223,length=83387>
##contig=<ID=HDSC04224,length=133631>
##contig=<ID=HDSC04225,length=93297>
##contig=<ID=HDSC04226,length=87479>
##contig=<ID=HDSC04227,length=97332>
##contig=<ID=HDSC04228,length=86578>
##contig=<ID=HDSC04229,length=83202>
##contig=<ID=HDSC04230,length=123945>
##contig=<ID=HDSC04231,length=83124>
##contig=<ID=HDSC04232,length=98357>
##contig=<ID=HDSC04233,length=84454>
##contig=<ID=HDSC04234,length=116139>
##contig=<ID=HDSC04235,length=96909>
##contig=<ID=HDSC04236,length=140584>
##contig=<ID=HDSC04237,length=82863>
##contig=<ID=HDSC04238,length=172912>
##contig=<ID=HDSC04239,length=82822>
##contig=<ID=HDSC04240,length=108659>
##contig=<ID=HDSC04241,length=82785>
##contig=<ID=HDSC04242,length=82763>
##contig=<ID=HDSC04243,length=105767>
##contig=<ID=HDSC04244,length=82682>
##contig=<ID=HDSC04245,length=125842>
##contig=<ID=HDSC04246,length=82642>
##contig=<ID=HDSC04247,length=128609>
##contig=<ID=HDSC04248,length=82579>
##contig=<ID=HDSC04249,length=114955>
##contig=<ID=HDSC04250,length=82552>
##contig=<ID=HDSC04251,length=82529>
##contig=<ID=HDSC04252,length=82521>
##contig=<ID=HDSC04253,length=82512>
##contig=<ID=HDSC04254,length=162820>
##contig=<ID=HDSC04255,length=82446>
##contig=<ID=HDSC04256,length=111904>
##contig=<ID=HDSC04257,length=155276>
##contig=<ID=HDSC04258,length=82388>
##contig=<ID=HDSC04259,length=123480>
##contig=<ID=HDSC04260,length=82346>
##contig=<ID=HDSC04261,length=82318>
##contig=<ID=HDSC04262,length=179430>
##contig=<ID=HDSC04263,length=274775>
##contig=<ID=HDSC04264,length=100099>
##contig=<ID=HDSC04265,length=82255>
##contig=<ID=HDSC04266,length=82237>
##contig=<ID=HDSC04267,length=82172>
##contig=<ID=HDSC04268,length=115487>
##contig=<ID=HDSC04269,length=82161>
##contig=<ID=HDSC04270,length=92617>
##contig=<ID=HDSC04271,length=107280>
##contig=<ID=HDSC04272,length=82020>
##contig=<ID=HDSC04273,length=82006>
##contig=<ID=HDSC04274,length=213735>
##contig=<ID=HDSC04275,length=192317>
##contig=<ID=HDSC04276,length=85294>
##contig=<ID=HDSC04277,length=87088>
##contig=<ID=HDSC04278,length=81912>
##contig=<ID=HDSC04279,length=102931>
##contig=<ID=HDSC04280,length=84210>
##contig=<ID=HDSC04281,length=81837>
##contig=<ID=HDSC04282,length=81832>
##contig=<ID=HDSC04283,length=81786>
##contig=<ID=HDSC04284,length=81779>
##contig=<ID=HDSC04285,length=153064>
##contig=<ID=HDSC04286,length=96494>
##contig=<ID=HDSC04287,length=81688>
##contig=<ID=HDSC04288,length=163535>
##contig=<ID=HDSC04289,length=97944>
##contig=<ID=HDSC04290,length=85239>
##contig=<ID=HDSC04291,length=157437>
##contig=<ID=HDSC04292,length=90149>
##contig=<ID=HDSC04293,length=105197>
##contig=<ID=HDSC04294,length=154110>
##contig=<ID=HDSC04295,length=128947>
##contig=<ID=HDSC04296,length=81509>
##contig=<ID=HDSC04297,length=96349>
##contig=<ID=HDSC04298,length=84090>
##contig=<ID=HDSC04299,length=90750>
##contig=<ID=HDSC04300,length=187501>
##contig=<ID=HDSC04301,length=117185>
##contig=<ID=HDSC04302,length=112519>
##contig=<ID=HDSC04303,length=100252>
##contig=<ID=HDSC04304,length=81387>
##contig=<ID=HDSC04305,length=113458>
##contig=<ID=HDSC04306,length=219071>
##contig=<ID=HDSC04307,length=86975>
##contig=<ID=HDSC04308,length=81329>
##contig=<ID=HDSC04309,length=94940>
##contig=<ID=HDSC04310,length=132032>
##contig=<ID=HDSC04311,length=125800>
##contig=<ID=HDSC04312,length=119633>
##contig=<ID=HDSC04313,length=96451>
##contig=<ID=HDSC04314,length=100567>
##contig=<ID=HDSC04315,length=86181>
##contig=<ID=HDSC04316,length=110014>
##contig=<ID=HDSC04317,length=83550>
##contig=<ID=HDSC04318,length=100160>
##contig=<ID=HDSC04319,length=81043>
##contig=<ID=HDSC04320,length=81028>
##contig=<ID=HDSC04321,length=86623>
##contig=<ID=HDSC04322,length=107729>
##contig=<ID=HDSC04323,length=90826>
##contig=<ID=HDSC04324,length=80949>
##contig=<ID=HDSC04325,length=163567>
##contig=<ID=HDSC04326,length=187720>
##contig=<ID=HDSC04327,length=105428>
##contig=<ID=HDSC04328,length=88389>
##contig=<ID=HDSC04329,length=80891>
##contig=<ID=HDSC04330,length=164642>
##contig=<ID=HDSC04331,length=140935>
##contig=<ID=HDSC04332,length=127100>
##contig=<ID=HDSC04333,length=80778>
##contig=<ID=HDSC04334,length=115090>
##contig=<ID=HDSC04335,length=260493>
##contig=<ID=HDSC04336,length=105383>
##contig=<ID=HDSC04337,length=80678>
##contig=<ID=HDSC04338,length=82774>
##contig=<ID=HDSC04339,length=107318>
##contig=<ID=HDSC04340,length=101898>
##contig=<ID=HDSC04341,length=146277>
##contig=<ID=HDSC04342,length=95500>
##contig=<ID=HDSC04343,length=122527>
##contig=<ID=HDSC04344,length=94442>
##contig=<ID=HDSC04345,length=174948>
##contig=<ID=HDSC04346,length=82444>
##contig=<ID=HDSC04347,length=83946>
##contig=<ID=HDSC04348,length=80407>
##contig=<ID=HDSC04349,length=80307>
##contig=<ID=HDSC04350,length=106762>
##contig=<ID=HDSC04351,length=80194>
##contig=<ID=HDSC04352,length=82583>
##contig=<ID=HDSC04353,length=86936>
##contig=<ID=HDSC04354,length=189592>
##contig=<ID=HDSC04355,length=122402>
##contig=<ID=HDSC04356,length=92145>
##contig=<ID=HDSC04357,length=92342>
##contig=<ID=HDSC04358,length=98835>
##contig=<ID=HDSC04359,length=131650>
##contig=<ID=HDSC04360,length=152644>
##contig=<ID=HDSC04361,length=88764>
##contig=<ID=HDSC04362,length=133328>
##contig=<ID=HDSC04363,length=85193>
##contig=<ID=HDSC04364,length=86988>
##contig=<ID=HDSC04365,length=89520>
##contig=<ID=HDSC04366,length=114551>
##contig=<ID=HDSC04367,length=154846>
##contig=<ID=HDSC04368,length=92551>
##contig=<ID=HDSC04369,length=145945>
##contig=<ID=HDSC04370,length=79748>
##contig=<ID=HDSC04371,length=135477>
##contig=<ID=HDSC04372,length=187194>
##contig=<ID=HDSC04373,length=115289>
##contig=<ID=HDSC04374,length=106653>
##contig=<ID=HDSC04375,length=79669>
##contig=<ID=HDSC04376,length=85600>
##contig=<ID=HDSC04377,length=110548>
##contig=<ID=HDSC04378,length=99192>
##contig=<ID=HDSC04379,length=113370>
##contig=<ID=HDSC04380,length=86503>
##contig=<ID=HDSC04381,length=79413>
##contig=<ID=HDSC04382,length=92269>
##contig=<ID=HDSC04383,length=140545>
##contig=<ID=HDSC04384,length=79379>
##contig=<ID=HDSC04385,length=79356>
##contig=<ID=HDSC04386,length=108695>
##contig=<ID=HDSC04387,length=79315>
##contig=<ID=HDSC04388,length=134939>
##contig=<ID=HDSC04389,length=99656>
##contig=<ID=HDSC04390,length=122606>
##contig=<ID=HDSC04391,length=79234>
##contig=<ID=HDSC04392,length=79199>
##contig=<ID=HDSC04393,length=79190>
##contig=<ID=HDSC04394,length=79180>
##contig=<ID=HDSC04395,length=79126>
##contig=<ID=HDSC04396,length=79103>
##contig=<ID=HDSC04397,length=79095>
##contig=<ID=HDSC04398,length=121493>
##contig=<ID=HDSC04399,length=79081>
##contig=<ID=HDSC04400,length=79074>
##contig=<ID=HDSC04401,length=108234>
##contig=<ID=HDSC04402,length=79031>
##contig=<ID=HDSC04403,length=106443>
##contig=<ID=HDSC04404,length=80512>
##contig=<ID=HDSC04405,length=134595>
##contig=<ID=HDSC04406,length=145389>
##contig=<ID=HDSC04407,length=82105>
##contig=<ID=HDSC04408,length=94335>
##contig=<ID=HDSC04409,length=78896>
##contig=<ID=HDSC04410,length=143867>
##contig=<ID=HDSC04411,length=104899>
##contig=<ID=HDSC04412,length=86169>
##contig=<ID=HDSC04413,length=88565>
##contig=<ID=HDSC04414,length=84897>
##contig=<ID=HDSC04415,length=78768>
##contig=<ID=HDSC04416,length=110257>
##contig=<ID=HDSC04417,length=91519>
##contig=<ID=HDSC04418,length=144592>
##contig=<ID=HDSC04419,length=82163>
##contig=<ID=HDSC04420,length=115042>
##contig=<ID=HDSC04421,length=78605>
##contig=<ID=HDSC04422,length=78544>
##contig=<ID=HDSC04423,length=143111>
##contig=<ID=HDSC04424,length=79916>
##contig=<ID=HDSC04425,length=78445>
##contig=<ID=HDSC04426,length=78428>
##contig=<ID=HDSC04427,length=78415>
##contig=<ID=HDSC04428,length=78371>
##contig=<ID=HDSC04429,length=78368>
##contig=<ID=HDSC04430,length=89047>
##contig=<ID=HDSC04431,length=78303>
##contig=<ID=HDSC04432,length=173581>
##contig=<ID=HDSC04433,length=113265>
##contig=<ID=HDSC04434,length=78266>
##contig=<ID=HDSC04435,length=154620>
##contig=<ID=HDSC04436,length=145357>
##contig=<ID=HDSC04437,length=118662>
##contig=<ID=HDSC04438,length=82218>
##contig=<ID=HDSC04439,length=96116>
##contig=<ID=HDSC04440,length=78139>
##contig=<ID=HDSC04441,length=91323>
##contig=<ID=HDSC04442,length=84754>
##contig=<ID=HDSC04443,length=86202>
##contig=<ID=HDSC04444,length=78044>
##contig=<ID=HDSC04445,length=89661>
##contig=<ID=HDSC04446,length=77971>
##contig=<ID=HDSC04447,length=94430>
##contig=<ID=HDSC04448,length=120309>
##contig=<ID=HDSC04449,length=132766>
##contig=<ID=HDSC04450,length=177484>
##contig=<ID=HDSC04451,length=143444>
##contig=<ID=HDSC04452,length=77799>
##contig=<ID=HDSC04453,length=90269>
##contig=<ID=HDSC04454,length=77751>
##contig=<ID=HDSC04455,length=88515>
##contig=<ID=HDSC04456,length=104169>
##contig=<ID=HDSC04457,length=137924>
##contig=<ID=HDSC04458,length=77681>
##contig=<ID=HDSC04459,length=184954>
##contig=<ID=HDSC04460,length=88552>
##contig=<ID=HDSC04461,length=77547>
##contig=<ID=HDSC04462,length=90166>
##contig=<ID=HDSC04463,length=126767>
##contig=<ID=HDSC04464,length=77502>
##contig=<ID=HDSC04465,length=85908>
##contig=<ID=HDSC04466,length=87777>
##contig=<ID=HDSC04467,length=161854>
##contig=<ID=HDSC04468,length=77408>
##contig=<ID=HDSC04469,length=90627>
##contig=<ID=HDSC04470,length=80809>
##contig=<ID=HDSC04471,length=77342>
##contig=<ID=HDSC04472,length=77306>
##contig=<ID=HDSC04473,length=77301>
##contig=<ID=HDSC04474,length=77261>
##contig=<ID=HDSC04475,length=81303>
##contig=<ID=HDSC04476,length=77226>
##contig=<ID=HDSC04477,length=77222>
##contig=<ID=HDSC04478,length=182804>
##contig=<ID=HDSC04479,length=284177>
##contig=<ID=HDSC04480,length=153722>
##contig=<ID=HDSC04481,length=104459>
##contig=<ID=HDSC04482,length=77141>
##contig=<ID=HDSC04483,length=77136>
##contig=<ID=HDSC04484,length=124089>
##contig=<ID=HDSC04485,length=83936>
##contig=<ID=HDSC04486,length=104138>
##contig=<ID=HDSC04487,length=97867>
##contig=<ID=HDSC04488,length=77005>
##contig=<ID=HDSC04489,length=76969>
##contig=<ID=HDSC04490,length=76958>
##contig=<ID=HDSC04491,length=144123>
##contig=<ID=HDSC04492,length=85632>
##contig=<ID=HDSC04493,length=96412>
##contig=<ID=HDSC04494,length=122428>
##contig=<ID=HDSC04495,length=76852>
##contig=<ID=HDSC04496,length=85288>
##contig=<ID=HDSC04497,length=112240>
##contig=<ID=HDSC04498,length=146908>
##contig=<ID=HDSC04499,length=81720>
##contig=<ID=HDSC04500,length=82769>
##contig=<ID=HDSC04501,length=140012>
##contig=<ID=HDSC04502,length=96433>
##contig=<ID=HDSC04503,length=76650>
##contig=<ID=HDSC04504,length=102056>
##contig=<ID=HDSC04505,length=181326>
##contig=<ID=HDSC04506,length=108573>
##contig=<ID=HDSC04507,length=88231>
##contig=<ID=HDSC04508,length=90787>
##contig=<ID=HDSC04509,length=79572>
##contig=<ID=HDSC04510,length=76500>
##contig=<ID=HDSC04511,length=95859>
##contig=<ID=HDSC04512,length=76492>
##contig=<ID=HDSC04513,length=76459>
##contig=<ID=HDSC04514,length=76448>
##contig=<ID=HDSC04515,length=110065>
##contig=<ID=HDSC04516,length=81799>
##contig=<ID=HDSC04517,length=119126>
##contig=<ID=HDSC04518,length=83868>
##contig=<ID=HDSC04519,length=147519>
##contig=<ID=HDSC04520,length=83370>
##contig=<ID=HDSC04521,length=84811>
##contig=<ID=HDSC04522,length=76282>
##contig=<ID=HDSC04523,length=76277>
##contig=<ID=HDSC04524,length=196324>
##contig=<ID=HDSC04525,length=82457>
##contig=<ID=HDSC04526,length=88630>
##contig=<ID=HDSC04527,length=201920>
##contig=<ID=HDSC04528,length=110714>
##contig=<ID=HDSC04529,length=76162>
##contig=<ID=HDSC04530,length=76158>
##contig=<ID=HDSC04531,length=76136>
##contig=<ID=HDSC04532,length=105175>
##contig=<ID=HDSC04533,length=76134>
##contig=<ID=HDSC04534,length=113154>
##contig=<ID=HDSC04535,length=151461>
##contig=<ID=HDSC04536,length=85470>
##contig=<ID=HDSC04537,length=76064>
##contig=<ID=HDSC04538,length=125005>
##contig=<ID=HDSC04539,length=76024>
##contig=<ID=HDSC04540,length=114332>
##contig=<ID=HDSC04541,length=186170>
##contig=<ID=HDSC04542,length=75986>
##contig=<ID=HDSC04543,length=105275>
##contig=<ID=HDSC04544,length=97076>
##contig=<ID=HDSC04545,length=215810>
##contig=<ID=HDSC04546,length=119332>
##contig=<ID=HDSC04547,length=81556>
##contig=<ID=HDSC04548,length=138448>
##contig=<ID=HDSC04549,length=83396>
##contig=<ID=HDSC04550,length=156281>
##contig=<ID=HDSC04551,length=99376>
##contig=<ID=HDSC04552,length=80252>
##contig=<ID=HDSC04553,length=75818>
##contig=<ID=HDSC04554,length=80325>
##contig=<ID=HDSC04555,length=122368>
##contig=<ID=HDSC04556,length=129602>
##contig=<ID=HDSC04557,length=132803>
##contig=<ID=HDSC04558,length=77791>
##contig=<ID=HDSC04559,length=144419>
##contig=<ID=HDSC04560,length=98420>
##contig=<ID=HDSC04561,length=160562>
##contig=<ID=HDSC04562,length=75573>
##contig=<ID=HDSC04563,length=113445>
##contig=<ID=HDSC04564,length=81346>
##contig=<ID=HDSC04565,length=106573>
##contig=<ID=HDSC04566,length=120819>
##contig=<ID=HDSC04567,length=126677>
##contig=<ID=HDSC04568,length=75431>
##contig=<ID=HDSC04569,length=79237>
##contig=<ID=HDSC04570,length=100645>
##contig=<ID=HDSC04571,length=98243>
##contig=<ID=HDSC04572,length=92710>
##contig=<ID=HDSC04573,length=75294>
##contig=<ID=HDSC04574,length=82704>
##contig=<ID=HDSC04575,length=117028>
##contig=<ID=HDSC04576,length=76895>
##contig=<ID=HDSC04577,length=88361>
##contig=<ID=HDSC04578,length=76738>
##contig=<ID=HDSC04579,length=75182>
##contig=<ID=HDSC04580,length=90747>
##contig=<ID=HDSC04581,length=75127>
##contig=<ID=HDSC04582,length=99647>
##contig=<ID=HDSC04583,length=179363>
##contig=<ID=HDSC04584,length=75070>
##contig=<ID=HDSC04585,length=75058>
##contig=<ID=HDSC04586,length=134230>
##contig=<ID=HDSC04587,length=76836>
##contig=<ID=HDSC04588,length=75029>
##contig=<ID=HDSC04589,length=78717>
##contig=<ID=HDSC04590,length=90687>
##contig=<ID=HDSC04591,length=159122>
##contig=<ID=HDSC04592,length=74908>
##contig=<ID=HDSC04593,length=147854>
##contig=<ID=HDSC04594,length=85167>
##contig=<ID=HDSC04595,length=76277>
##contig=<ID=HDSC04596,length=89611>
##contig=<ID=HDSC04597,length=162485>
##contig=<ID=HDSC04598,length=115425>
##contig=<ID=HDSC04599,length=101377>
##contig=<ID=HDSC04600,length=179684>
##contig=<ID=HDSC04601,length=79882>
##contig=<ID=HDSC04602,length=110754>
##contig=<ID=HDSC04603,length=152382>
##contig=<ID=HDSC04604,length=76885>
##contig=<ID=HDSC04605,length=74597>
##contig=<ID=HDSC04606,length=123428>
##contig=<ID=HDSC04607,length=104568>
##contig=<ID=HDSC04608,length=106020>
##contig=<ID=HDSC04609,length=169365>
##contig=<ID=HDSC04610,length=74508>
##contig=<ID=HDSC04611,length=74463>
##contig=<ID=HDSC04612,length=101332>
##contig=<ID=HDSC04613,length=78294>
##contig=<ID=HDSC04614,length=74376>
##contig=<ID=HDSC04615,length=90603>
##contig=<ID=HDSC04616,length=178540>
##contig=<ID=HDSC04617,length=97609>
##contig=<ID=HDSC04618,length=106862>
##contig=<ID=HDSC04619,length=114727>
##contig=<ID=HDSC04620,length=81419>
##contig=<ID=HDSC04621,length=74166>
##contig=<ID=HDSC04622,length=123567>
##contig=<ID=HDSC04623,length=89426>
##contig=<ID=HDSC04624,length=167623>
##contig=<ID=HDSC04625,length=107299>
##contig=<ID=HDSC04626,length=87631>
##contig=<ID=HDSC04627,length=90923>
##contig=<ID=HDSC04628,length=73978>
##contig=<ID=HDSC04629,length=73951>
##contig=<ID=HDSC04630,length=89696>
##contig=<ID=HDSC04631,length=73904>
##contig=<ID=HDSC04632,length=109314>
##contig=<ID=HDSC04633,length=73876>
##contig=<ID=HDSC04634,length=73875>
##contig=<ID=HDSC04635,length=92128>
##contig=<ID=HDSC04636,length=81216>
##contig=<ID=HDSC04637,length=92281>
##contig=<ID=HDSC04638,length=122976>
##contig=<ID=HDSC04639,length=116892>
##contig=<ID=HDSC04640,length=133329>
##contig=<ID=HDSC04641,length=123379>
##contig=<ID=HDSC04642,length=73767>
##contig=<ID=HDSC04643,length=73761>
##contig=<ID=HDSC04644,length=128394>
##contig=<ID=HDSC04645,length=91017>
##contig=<ID=HDSC04646,length=80440>
##contig=<ID=HDSC04647,length=76634>
##contig=<ID=HDSC04648,length=125379>
##contig=<ID=HDSC04649,length=109083>
##contig=<ID=HDSC04650,length=73607>
##contig=<ID=HDSC04651,length=73531>
##contig=<ID=HDSC04652,length=132302>
##contig=<ID=HDSC04653,length=73483>
##contig=<ID=HDSC04654,length=88469>
##contig=<ID=HDSC04655,length=92873>
##contig=<ID=HDSC04656,length=109520>
##contig=<ID=HDSC04657,length=80796>
##contig=<ID=HDSC04658,length=108368>
##contig=<ID=HDSC04659,length=73366>
##contig=<ID=HDSC04660,length=76197>
##contig=<ID=HDSC04661,length=73327>
##contig=<ID=HDSC04662,length=73319>
##contig=<ID=HDSC04663,length=88727>
##contig=<ID=HDSC04664,length=129619>
##contig=<ID=HDSC04665,length=73231>
##contig=<ID=HDSC04666,length=119680>
##contig=<ID=HDSC04667,length=73168>
##contig=<ID=HDSC04668,length=89372>
##contig=<ID=HDSC04669,length=106225>
##contig=<ID=HDSC04670,length=73067>
##contig=<ID=HDSC04671,length=82418>
##contig=<ID=HDSC04672,length=103054>
##contig=<ID=HDSC04673,length=73007>
##contig=<ID=HDSC04674,length=73001>
##contig=<ID=HDSC04675,length=117242>
##contig=<ID=HDSC04676,length=72900>
##contig=<ID=HDSC04677,length=97299>
##contig=<ID=HDSC04678,length=83851>
##contig=<ID=HDSC04679,length=128422>
##contig=<ID=HDSC04680,length=122496>
##contig=<ID=HDSC04681,length=72841>
##contig=<ID=HDSC04682,length=97112>
##contig=<ID=HDSC04683,length=140166>
##contig=<ID=HDSC04684,length=144797>
##contig=<ID=HDSC04685,length=78056>
##contig=<ID=HDSC04686,length=99224>
##contig=<ID=HDSC04687,length=72531>
##contig=<ID=HDSC04688,length=104742>
##contig=<ID=HDSC04689,length=145617>
##contig=<ID=HDSC04690,length=72493>
##contig=<ID=HDSC04691,length=72464>
##contig=<ID=HDSC04692,length=80282>
##contig=<ID=HDSC04693,length=73942>
##contig=<ID=HDSC04694,length=119948>
##contig=<ID=HDSC04695,length=80386>
##contig=<ID=HDSC04696,length=175333>
##contig=<ID=HDSC04697,length=112395>
##contig=<ID=HDSC04698,length=153522>
##contig=<ID=HDSC04699,length=72347>
##contig=<ID=HDSC04700,length=107752>
##contig=<ID=HDSC04701,length=76810>
##contig=<ID=HDSC04702,length=75569>
##contig=<ID=HDSC04703,length=75261>
##contig=<ID=HDSC04704,length=72297>
##contig=<ID=HDSC04705,length=104111>
##contig=<ID=HDSC04706,length=178890>
##contig=<ID=HDSC04707,length=131544>
##contig=<ID=HDSC04708,length=112819>
##contig=<ID=HDSC04709,length=79524>
##contig=<ID=HDSC04710,length=72166>
##contig=<ID=HDSC04711,length=101102>
##contig=<ID=HDSC04712,length=112146>
##contig=<ID=HDSC04713,length=80933>
##contig=<ID=HDSC04714,length=72117>
##contig=<ID=HDSC04715,length=74801>
##contig=<ID=HDSC04716,length=72010>
##contig=<ID=HDSC04717,length=98134>
##contig=<ID=HDSC04718,length=74097>
##contig=<ID=HDSC04719,length=97044>
##contig=<ID=HDSC04720,length=71946>
##contig=<ID=HDSC04721,length=71912>
##contig=<ID=HDSC04722,length=71874>
##contig=<ID=HDSC04723,length=133690>
##contig=<ID=HDSC04724,length=71791>
##contig=<ID=HDSC04725,length=170098>
##contig=<ID=HDSC04726,length=71779>
##contig=<ID=HDSC04727,length=78233>
##contig=<ID=HDSC04728,length=269875>
##contig=<ID=HDSC04729,length=72924>
##contig=<ID=HDSC04730,length=86454>
##contig=<ID=HDSC04731,length=157758>
##contig=<ID=HDSC04732,length=76201>
##contig=<ID=HDSC04733,length=78976>
##contig=<ID=HDSC04734,length=78887>
##contig=<ID=HDSC04735,length=71510>
##contig=<ID=HDSC04736,length=76812>
##contig=<ID=HDSC04737,length=77752>
##contig=<ID=HDSC04738,length=71444>
##contig=<ID=HDSC04739,length=90858>
##contig=<ID=HDSC04740,length=71377>
##contig=<ID=HDSC04741,length=83032>
##contig=<ID=HDSC04742,length=71298>
##contig=<ID=HDSC04743,length=71294>
##contig=<ID=HDSC04744,length=71291>
##contig=<ID=HDSC04745,length=72256>
##contig=<ID=HDSC04746,length=124161>
##contig=<ID=HDSC04747,length=105923>
##contig=<ID=HDSC04748,length=181244>
##contig=<ID=HDSC04749,length=71151>
##contig=<ID=HDSC04750,length=71138>
##contig=<ID=HDSC04751,length=143905>
##contig=<ID=HDSC04752,length=155527>
##contig=<ID=HDSC04753,length=71075>
##contig=<ID=HDSC04754,length=100376>
##contig=<ID=HDSC04755,length=122130>
##contig=<ID=HDSC04756,length=77259>
##contig=<ID=HDSC04757,length=82566>
##contig=<ID=HDSC04758,length=160675>
##contig=<ID=HDSC04759,length=90351>
##contig=<ID=HDSC04760,length=81676>
##contig=<ID=HDSC04761,length=70964>
##contig=<ID=HDSC04762,length=90557>
##contig=<ID=HDSC04763,length=106443>
##contig=<ID=HDSC04764,length=79868>
##contig=<ID=HDSC04765,length=98256>
##contig=<ID=HDSC04766,length=82781>
##contig=<ID=HDSC04767,length=84184>
##contig=<ID=HDSC04768,length=72988>
##contig=<ID=HDSC04769,length=70877>
##contig=<ID=HDSC04770,length=74823>
##contig=<ID=HDSC04771,length=117292>
##contig=<ID=HDSC04772,length=104436>
##contig=<ID=HDSC04773,length=94087>
##contig=<ID=HDSC04774,length=99032>
##contig=<ID=HDSC04775,length=70726>
##contig=<ID=HDSC04776,length=99531>
##contig=<ID=HDSC04777,length=83953>
##contig=<ID=HDSC04778,length=78738>
##contig=<ID=HDSC04779,length=141265>
##contig=<ID=HDSC04780,length=70528>
##contig=<ID=HDSC04781,length=82859>
##contig=<ID=HDSC04782,length=83577>
##contig=<ID=HDSC04783,length=100453>
##contig=<ID=HDSC04784,length=75405>
##contig=<ID=HDSC04785,length=74329>
##contig=<ID=HDSC04786,length=70436>
##contig=<ID=HDSC04787,length=78427>
##contig=<ID=HDSC04788,length=70364>
##contig=<ID=HDSC04789,length=72204>
##contig=<ID=HDSC04790,length=78201>
##contig=<ID=HDSC04791,length=70310>
##contig=<ID=HDSC04792,length=79116>
##contig=<ID=HDSC04793,length=70201>
##contig=<ID=HDSC04794,length=76236>
##contig=<ID=HDSC04795,length=70174>
##contig=<ID=HDSC04796,length=91049>
##contig=<ID=HDSC04797,length=111568>
##contig=<ID=HDSC04798,length=70145>
##contig=<ID=HDSC04799,length=104544>
##contig=<ID=HDSC04800,length=242303>
##contig=<ID=HDSC04801,length=166160>
##contig=<ID=HDSC04802,length=117852>
##contig=<ID=HDSC04803,length=80835>
##contig=<ID=HDSC04804,length=175814>
##contig=<ID=HDSC04805,length=83231>
##contig=<ID=HDSC04806,length=69977>
##contig=<ID=HDSC04807,length=144668>
##contig=<ID=HDSC04808,length=188512>
##contig=<ID=HDSC04809,length=145899>
##contig=<ID=HDSC04810,length=123370>
##contig=<ID=HDSC04811,length=76015>
##contig=<ID=HDSC04812,length=94089>
##contig=<ID=HDSC04813,length=92288>
##contig=<ID=HDSC04814,length=89343>
##contig=<ID=HDSC04815,length=69823>
##contig=<ID=HDSC04816,length=113555>
##contig=<ID=HDSC04817,length=90368>
##contig=<ID=HDSC04818,length=93767>
##contig=<ID=HDSC04819,length=119133>
##contig=<ID=HDSC04820,length=86802>
##contig=<ID=HDSC04821,length=69680>
##contig=<ID=HDSC04822,length=100491>
##contig=<ID=HDSC04823,length=150039>
##contig=<ID=HDSC04824,length=81384>
##contig=<ID=HDSC04825,length=77569>
##contig=<ID=HDSC04826,length=69471>
##contig=<ID=HDSC04827,length=113710>
##contig=<ID=HDSC04828,length=131030>
##contig=<ID=HDSC04829,length=69436>
##contig=<ID=HDSC04830,length=130842>
##contig=<ID=HDSC04831,length=69381>
##contig=<ID=HDSC04832,length=96283>
##contig=<ID=HDSC04833,length=76804>
##contig=<ID=HDSC04834,length=69322>
##contig=<ID=HDSC04835,length=69307>
##contig=<ID=HDSC04836,length=122494>
##contig=<ID=HDSC04837,length=124254>
##contig=<ID=HDSC04838,length=69270>
##contig=<ID=HDSC04839,length=91499>
##contig=<ID=HDSC04840,length=119042>
##contig=<ID=HDSC04841,length=139766>
##contig=<ID=HDSC04842,length=69233>
##contig=<ID=HDSC04843,length=69117>
##contig=<ID=HDSC04844,length=246816>
##contig=<ID=HDSC04845,length=69093>
##contig=<ID=HDSC04846,length=105517>
##contig=<ID=HDSC04847,length=69046>
##contig=<ID=HDSC04848,length=95726>
##contig=<ID=HDSC04849,length=69038>
##contig=<ID=HDSC04850,length=81261>
##contig=<ID=HDSC04851,length=135678>
##contig=<ID=HDSC04852,length=81365>
##contig=<ID=HDSC04853,length=71840>
##contig=<ID=HDSC04854,length=95084>
##contig=<ID=HDSC04855,length=89265>
##contig=<ID=HDSC04856,length=81676>
##contig=<ID=HDSC04857,length=68930>
##contig=<ID=HDSC04858,length=111862>
##contig=<ID=HDSC04859,length=79547>
##contig=<ID=HDSC04860,length=68884>
##contig=<ID=HDSC04861,length=77997>
##contig=<ID=HDSC04862,length=75284>
##contig=<ID=HDSC04863,length=107242>
##contig=<ID=HDSC04864,length=159512>
##contig=<ID=HDSC04865,length=86056>
##contig=<ID=HDSC04866,length=68769>
##contig=<ID=HDSC04867,length=68753>
##contig=<ID=HDSC04868,length=68724>
##contig=<ID=HDSC04869,length=74124>
##contig=<ID=HDSC04870,length=70659>
##contig=<ID=HDSC04871,length=86840>
##contig=<ID=HDSC04872,length=68632>
##contig=<ID=HDSC04873,length=68615>
##contig=<ID=HDSC04874,length=131496>
##contig=<ID=HDSC04875,length=68574>
##contig=<ID=HDSC04876,length=125290>
##contig=<ID=HDSC04877,length=85588>
##contig=<ID=HDSC04878,length=68439>
##contig=<ID=HDSC04879,length=241938>
##contig=<ID=HDSC04880,length=144861>
##contig=<ID=HDSC04881,length=68416>
##contig=<ID=HDSC04882,length=75052>
##contig=<ID=HDSC04883,length=146018>
##contig=<ID=HDSC04884,length=114339>
##contig=<ID=HDSC04885,length=68349>
##contig=<ID=HDSC04886,length=129162>
##contig=<ID=HDSC04887,length=101077>
##contig=<ID=HDSC04888,length=108855>
##contig=<ID=HDSC04889,length=136114>
##contig=<ID=HDSC04890,length=68309>
##contig=<ID=HDSC04891,length=82094>
##contig=<ID=HDSC04892,length=68249>
##contig=<ID=HDSC04893,length=68249>
##contig=<ID=HDSC04894,length=157725>
##contig=<ID=HDSC04895,length=73253>
##contig=<ID=HDSC04896,length=68193>
##contig=<ID=HDSC04897,length=75219>
##contig=<ID=HDSC04898,length=107887>
##contig=<ID=HDSC04899,length=85853>
##contig=<ID=HDSC04900,length=68138>
##contig=<ID=HDSC04901,length=68124>
##contig=<ID=HDSC04902,length=72894>
##contig=<ID=HDSC04903,length=123068>
##contig=<ID=HDSC04904,length=128742>
##contig=<ID=HDSC04905,length=69696>
##contig=<ID=HDSC04906,length=123554>
##contig=<ID=HDSC04907,length=107937>
##contig=<ID=HDSC04908,length=67976>
##contig=<ID=HDSC04909,length=67967>
##contig=<ID=HDSC04910,length=67962>
##contig=<ID=HDSC04911,length=67960>
##contig=<ID=HDSC04912,length=152016>
##contig=<ID=HDSC04913,length=88741>
##contig=<ID=HDSC04914,length=67920>
##contig=<ID=HDSC04915,length=67890>
##contig=<ID=HDSC04916,length=83713>
##contig=<ID=HDSC04917,length=109308>
##contig=<ID=HDSC04918,length=74982>
##contig=<ID=HDSC04919,length=74161>
##contig=<ID=HDSC04920,length=70516>
##contig=<ID=HDSC04921,length=67816>
##contig=<ID=HDSC04922,length=67801>
##contig=<ID=HDSC04923,length=101533>
##contig=<ID=HDSC04924,length=67798>
##contig=<ID=HDSC04925,length=74509>
##contig=<ID=HDSC04926,length=158473>
##contig=<ID=HDSC04927,length=67705>
##contig=<ID=HDSC04928,length=67681>
##contig=<ID=HDSC04929,length=95846>
##contig=<ID=HDSC04930,length=80771>
##contig=<ID=HDSC04931,length=86354>
##contig=<ID=HDSC04932,length=79102>
##contig=<ID=HDSC04933,length=149183>
##contig=<ID=HDSC04934,length=219315>
##contig=<ID=HDSC04935,length=85191>
##contig=<ID=HDSC04936,length=67595>
##contig=<ID=HDSC04937,length=67590>
##contig=<ID=HDSC04938,length=72872>
##contig=<ID=HDSC04939,length=85463>
##contig=<ID=HDSC04940,length=67542>
##contig=<ID=HDSC04941,length=156046>
##contig=<ID=HDSC04942,length=143603>
##contig=<ID=HDSC04943,length=74146>
##contig=<ID=HDSC04944,length=67472>
##contig=<ID=HDSC04945,length=105278>
##contig=<ID=HDSC04946,length=84471>
##contig=<ID=HDSC04947,length=86365>
##contig=<ID=HDSC04948,length=160464>
##contig=<ID=HDSC04949,length=88199>
##contig=<ID=HDSC04950,length=97083>
##contig=<ID=HDSC04951,length=70893>
##contig=<ID=HDSC04952,length=67398>
##contig=<ID=HDSC04953,length=82260>
##contig=<ID=HDSC04954,length=67367>
##contig=<ID=HDSC04955,length=77154>
##contig=<ID=HDSC04956,length=104254>
##contig=<ID=HDSC04957,length=67280>
##contig=<ID=HDSC04958,length=141458>
##contig=<ID=HDSC04959,length=125741>
##contig=<ID=HDSC04960,length=142172>
##contig=<ID=HDSC04961,length=119740>
##contig=<ID=HDSC04962,length=102268>
##contig=<ID=HDSC04963,length=156395>
##contig=<ID=HDSC04964,length=74354>
##contig=<ID=HDSC04965,length=90313>
##contig=<ID=HDSC04966,length=67129>
##contig=<ID=HDSC04967,length=67113>
##contig=<ID=HDSC04968,length=163160>
##contig=<ID=HDSC04969,length=83569>
##contig=<ID=HDSC04970,length=77087>
##contig=<ID=HDSC04971,length=66994>
##contig=<ID=HDSC04972,length=66989>
##contig=<ID=HDSC04973,length=66972>
##contig=<ID=HDSC04974,length=85408>
##contig=<ID=HDSC04975,length=66947>
##contig=<ID=HDSC04976,length=98824>
##contig=<ID=HDSC04977,length=75951>
##contig=<ID=HDSC04978,length=71253>
##contig=<ID=HDSC04979,length=74534>
##contig=<ID=HDSC04980,length=106586>
##contig=<ID=HDSC04981,length=74249>
##contig=<ID=HDSC04982,length=106639>
##contig=<ID=HDSC04983,length=82875>
##contig=<ID=HDSC04984,length=72195>
##contig=<ID=HDSC04985,length=74975>
##contig=<ID=HDSC04986,length=66765>
##contig=<ID=HDSC04987,length=76795>
##contig=<ID=HDSC04988,length=100922>
##contig=<ID=HDSC04989,length=66730>
##contig=<ID=HDSC04990,length=75099>
##contig=<ID=HDSC04991,length=179457>
##contig=<ID=HDSC04992,length=94205>
##contig=<ID=HDSC04993,length=66700>
##contig=<ID=HDSC04994,length=232641>
##contig=<ID=HDSC04995,length=66694>
##contig=<ID=HDSC04996,length=66683>
##contig=<ID=HDSC04997,length=66667>
##contig=<ID=HDSC04998,length=143655>
##contig=<ID=HDSC04999,length=125591>
##contig=<ID=HDSC05000,length=66624>
##contig=<ID=HDSC05001,length=129270>
##contig=<ID=HDSC05002,length=67930>
##contig=<ID=HDSC05003,length=85189>
##contig=<ID=HDSC05004,length=134800>
##contig=<ID=HDSC05005,length=91588>
##contig=<ID=HDSC05006,length=66530>
##contig=<ID=HDSC05007,length=71676>
##contig=<ID=HDSC05008,length=100422>
##contig=<ID=HDSC05009,length=71219>
##contig=<ID=HDSC05010,length=66496>
##contig=<ID=HDSC05011,length=118039>
##contig=<ID=HDSC05012,length=118973>
##contig=<ID=HDSC05013,length=105000>
##contig=<ID=HDSC05014,length=66391>
##contig=<ID=HDSC05015,length=73807>
##contig=<ID=HDSC05016,length=66318>
##contig=<ID=HDSC05017,length=66297>
##contig=<ID=HDSC05018,length=70057>
##contig=<ID=HDSC05019,length=66266>
##contig=<ID=HDSC05020,length=112925>
##contig=<ID=HDSC05021,length=87220>
##contig=<ID=HDSC05022,length=85304>
##contig=<ID=HDSC05023,length=71869>
##contig=<ID=HDSC05024,length=66206>
##contig=<ID=HDSC05025,length=128871>
##contig=<ID=HDSC05026,length=84281>
##contig=<ID=HDSC05027,length=86651>
##contig=<ID=HDSC05028,length=112432>
##contig=<ID=HDSC05029,length=66170>
##contig=<ID=HDSC05030,length=66163>
##contig=<ID=HDSC05031,length=95753>
##contig=<ID=HDSC05032,length=72475>
##contig=<ID=HDSC05033,length=103520>
##contig=<ID=HDSC05034,length=66059>
##contig=<ID=HDSC05035,length=89780>
##contig=<ID=HDSC05036,length=71287>
##contig=<ID=HDSC05037,length=66032>
##contig=<ID=HDSC05038,length=98372>
##contig=<ID=HDSC05039,length=156377>
##contig=<ID=HDSC05040,length=83685>
##contig=<ID=HDSC05041,length=65934>
##contig=<ID=HDSC05042,length=70099>
##contig=<ID=HDSC05043,length=120654>
##contig=<ID=HDSC05044,length=110203>
##contig=<ID=HDSC05045,length=72146>
##contig=<ID=HDSC05046,length=81562>
##contig=<ID=HDSC05047,length=86127>
##contig=<ID=HDSC05048,length=65845>
##contig=<ID=HDSC05049,length=65836>
##contig=<ID=HDSC05050,length=75133>
##contig=<ID=HDSC05051,length=84382>
##contig=<ID=HDSC05052,length=123051>
##contig=<ID=HDSC05053,length=75269>
##contig=<ID=HDSC05054,length=113742>
##contig=<ID=HDSC05055,length=68426>
##contig=<ID=HDSC05056,length=65732>
##contig=<ID=HDSC05057,length=133338>
##contig=<ID=HDSC05058,length=77794>
##contig=<ID=HDSC05059,length=119875>
##contig=<ID=HDSC05060,length=94861>
##contig=<ID=HDSC05061,length=71456>
##contig=<ID=HDSC05062,length=79554>
##contig=<ID=HDSC05063,length=100457>
##contig=<ID=HDSC05064,length=150088>
##contig=<ID=HDSC05065,length=77842>
##contig=<ID=HDSC05066,length=107207>
##contig=<ID=HDSC05067,length=84283>
##contig=<ID=HDSC05068,length=72953>
##contig=<ID=HDSC05069,length=66948>
##contig=<ID=HDSC05070,length=65556>
##contig=<ID=HDSC05071,length=66459>
##contig=<ID=HDSC05072,length=65526>
##contig=<ID=HDSC05073,length=65525>
##contig=<ID=HDSC05074,length=65497>
##contig=<ID=HDSC05075,length=88487>
##contig=<ID=HDSC05076,length=70747>
##contig=<ID=HDSC05077,length=65408>
##contig=<ID=HDSC05078,length=91639>
##contig=<ID=HDSC05079,length=81256>
##contig=<ID=HDSC05080,length=67028>
##contig=<ID=HDSC05081,length=65349>
##contig=<ID=HDSC05082,length=102607>
##contig=<ID=HDSC05083,length=92441>
##contig=<ID=HDSC05084,length=104174>
##contig=<ID=HDSC05085,length=115057>
##contig=<ID=HDSC05086,length=78936>
##contig=<ID=HDSC05087,length=115216>
##contig=<ID=HDSC05088,length=76735>
##contig=<ID=HDSC05089,length=87454>
##contig=<ID=HDSC05090,length=69584>
##contig=<ID=HDSC05091,length=92217>
##contig=<ID=HDSC05092,length=68061>
##contig=<ID=HDSC05093,length=65086>
##contig=<ID=HDSC05094,length=76613>
##contig=<ID=HDSC05095,length=154670>
##contig=<ID=HDSC05096,length=65030>
##contig=<ID=HDSC05097,length=73559>
##contig=<ID=HDSC05098,length=107790>
##contig=<ID=HDSC05099,length=82363>
##contig=<ID=HDSC05100,length=64998>
##contig=<ID=HDSC05101,length=94828>
##contig=<ID=HDSC05102,length=103648>
##contig=<ID=HDSC05103,length=78213>
##contig=<ID=HDSC05104,length=64947>
##contig=<ID=HDSC05105,length=64945>
##contig=<ID=HDSC05106,length=70095>
##contig=<ID=HDSC05107,length=64849>
##contig=<ID=HDSC05108,length=98455>
##contig=<ID=HDSC05109,length=81299>
##contig=<ID=HDSC05110,length=64739>
##contig=<ID=HDSC05111,length=145941>
##contig=<ID=HDSC05112,length=79318>
##contig=<ID=HDSC05113,length=72855>
##contig=<ID=HDSC05114,length=71629>
##contig=<ID=HDSC05115,length=164329>
##contig=<ID=HDSC05116,length=64615>
##contig=<ID=HDSC05117,length=103107>
##contig=<ID=HDSC05118,length=64571>
##contig=<ID=HDSC05119,length=70365>
##contig=<ID=HDSC05120,length=139226>
##contig=<ID=HDSC05121,length=74724>
##contig=<ID=HDSC05122,length=190334>
##contig=<ID=HDSC05123,length=154662>
##contig=<ID=HDSC05124,length=265798>
##contig=<ID=HDSC05125,length=64476>
##contig=<ID=HDSC05126,length=68458>
##contig=<ID=HDSC05127,length=64399>
##contig=<ID=HDSC05128,length=134629>
##contig=<ID=HDSC05129,length=64394>
##contig=<ID=HDSC05130,length=110002>
##contig=<ID=HDSC05131,length=91956>
##contig=<ID=HDSC05132,length=148447>
##contig=<ID=HDSC05133,length=111472>
##contig=<ID=HDSC05134,length=64356>
##contig=<ID=HDSC05135,length=64348>
##contig=<ID=HDSC05136,length=117026>
##contig=<ID=HDSC05137,length=82049>
##contig=<ID=HDSC05138,length=136644>
##contig=<ID=HDSC05139,length=64267>
##contig=<ID=HDSC05140,length=64259>
##contig=<ID=HDSC05141,length=84776>
##contig=<ID=HDSC05142,length=84040>
##contig=<ID=HDSC05143,length=68022>
##contig=<ID=HDSC05144,length=64210>
##contig=<ID=HDSC05145,length=64181>
##contig=<ID=HDSC05146,length=64166>
##contig=<ID=HDSC05147,length=75483>
##contig=<ID=HDSC05148,length=134236>
##contig=<ID=HDSC05149,length=102859>
##contig=<ID=HDSC05150,length=101075>
##contig=<ID=HDSC05151,length=69969>
##contig=<ID=HDSC05152,length=64110>
##contig=<ID=HDSC05153,length=71946>
##contig=<ID=HDSC05154,length=120333>
##contig=<ID=HDSC05155,length=112313>
##contig=<ID=HDSC05156,length=67999>
##contig=<ID=HDSC05157,length=208043>
##contig=<ID=HDSC05158,length=64064>
##contig=<ID=HDSC05159,length=94272>
##contig=<ID=HDSC05160,length=68687>
##contig=<ID=HDSC05161,length=64044>
##contig=<ID=HDSC05162,length=117825>
##contig=<ID=HDSC05163,length=64032>
##contig=<ID=HDSC05164,length=66460>
##contig=<ID=HDSC05165,length=117199>
##contig=<ID=HDSC05166,length=89755>
##contig=<ID=HDSC05167,length=101508>
##contig=<ID=HDSC05168,length=90338>
##contig=<ID=HDSC05169,length=124722>
##contig=<ID=HDSC05170,length=85215>
##contig=<ID=HDSC05171,length=63863>
##contig=<ID=HDSC05172,length=72904>
##contig=<ID=HDSC05173,length=113272>
##contig=<ID=HDSC05174,length=72010>
##contig=<ID=HDSC05175,length=124294>
##contig=<ID=HDSC05176,length=108911>
##contig=<ID=HDSC05177,length=63790>
##contig=<ID=HDSC05178,length=63789>
##contig=<ID=HDSC05179,length=98084>
##contig=<ID=HDSC05180,length=82115>
##contig=<ID=HDSC05181,length=155979>
##contig=<ID=HDSC05182,length=124158>
##contig=<ID=HDSC05183,length=75265>
##contig=<ID=HDSC05184,length=63703>
##contig=<ID=HDSC05185,length=63697>
##contig=<ID=HDSC05186,length=92123>
##contig=<ID=HDSC05187,length=63635>
##contig=<ID=HDSC05188,length=85092>
##contig=<ID=HDSC05189,length=163289>
##contig=<ID=HDSC05190,length=91495>
##contig=<ID=HDSC05191,length=65032>
##contig=<ID=HDSC05192,length=63562>
##contig=<ID=HDSC05193,length=100339>
##contig=<ID=HDSC05194,length=149744>
##contig=<ID=HDSC05195,length=63544>
##contig=<ID=HDSC05196,length=123855>
##contig=<ID=HDSC05197,length=87010>
##contig=<ID=HDSC05198,length=63522>
##contig=<ID=HDSC05199,length=90108>
##contig=<ID=HDSC05200,length=63449>
##contig=<ID=HDSC05201,length=63434>
##contig=<ID=HDSC05202,length=63433>
##contig=<ID=HDSC05203,length=85735>
##contig=<ID=HDSC05204,length=96856>
##contig=<ID=HDSC05205,length=262054>
##contig=<ID=HDSC05206,length=107001>
##contig=<ID=HDSC05207,length=84417>
##contig=<ID=HDSC05208,length=63364>
##contig=<ID=HDSC05209,length=84623>
##contig=<ID=HDSC05210,length=86140>
##contig=<ID=HDSC05211,length=124086>
##contig=<ID=HDSC05212,length=158642>
##contig=<ID=HDSC05213,length=63333>
##contig=<ID=HDSC05214,length=86380>
##contig=<ID=HDSC05215,length=63329>
##contig=<ID=HDSC05216,length=69276>
##contig=<ID=HDSC05217,length=85253>
##contig=<ID=HDSC05218,length=138107>
##contig=<ID=HDSC05219,length=63286>
##contig=<ID=HDSC05220,length=63255>
##contig=<ID=HDSC05221,length=63246>
##contig=<ID=HDSC05222,length=63189>
##contig=<ID=HDSC05223,length=88129>
##contig=<ID=HDSC05224,length=78949>
##contig=<ID=HDSC05225,length=68533>
##contig=<ID=HDSC05226,length=115621>
##contig=<ID=HDSC05227,length=135160>
##contig=<ID=HDSC05228,length=107658>
##contig=<ID=HDSC05229,length=77152>
##contig=<ID=HDSC05230,length=85150>
##contig=<ID=HDSC05231,length=66084>
##contig=<ID=HDSC05232,length=66740>
##contig=<ID=HDSC05233,length=63090>
##contig=<ID=HDSC05234,length=68322>
##contig=<ID=HDSC05235,length=63080>
##contig=<ID=HDSC05236,length=63069>
##contig=<ID=HDSC05237,length=63065>
##contig=<ID=HDSC05238,length=74024>
##contig=<ID=HDSC05239,length=64197>
##contig=<ID=HDSC05240,length=92419>
##contig=<ID=HDSC05241,length=119863>
##contig=<ID=HDSC05242,length=63007>
##contig=<ID=HDSC05243,length=62991>
##contig=<ID=HDSC05244,length=62991>
##contig=<ID=HDSC05245,length=62979>
##contig=<ID=HDSC05246,length=62953>
##contig=<ID=HDSC05247,length=62937>
##contig=<ID=HDSC05248,length=62923>
##contig=<ID=HDSC05249,length=62890>
##contig=<ID=HDSC05250,length=75293>
##contig=<ID=HDSC05251,length=66204>
##contig=<ID=HDSC05252,length=62850>
##contig=<ID=HDSC05253,length=62841>
##contig=<ID=HDSC05254,length=87604>
##contig=<ID=HDSC05255,length=121318>
##contig=<ID=HDSC05256,length=72902>
##contig=<ID=HDSC05257,length=71316>
##contig=<ID=HDSC05258,length=134614>
##contig=<ID=HDSC05259,length=117210>
##contig=<ID=HDSC05260,length=62657>
##contig=<ID=HDSC05261,length=105579>
##contig=<ID=HDSC05262,length=94730>
##contig=<ID=HDSC05263,length=77444>
##contig=<ID=HDSC05264,length=107937>
##contig=<ID=HDSC05265,length=157901>
##contig=<ID=HDSC05266,length=131429>
##contig=<ID=HDSC05267,length=62498>
##contig=<ID=HDSC05268,length=65161>
##contig=<ID=HDSC05269,length=62427>
##contig=<ID=HDSC05270,length=100878>
##contig=<ID=HDSC05271,length=72145>
##contig=<ID=HDSC05272,length=62335>
##contig=<ID=HDSC05273,length=139897>
##contig=<ID=HDSC05274,length=85065>
##contig=<ID=HDSC05275,length=115959>
##contig=<ID=HDSC05276,length=63833>
##contig=<ID=HDSC05277,length=78267>
##contig=<ID=HDSC05278,length=101686>
##contig=<ID=HDSC05279,length=62239>
##contig=<ID=HDSC05280,length=87227>
##contig=<ID=HDSC05281,length=107272>
##contig=<ID=HDSC05282,length=62205>
##contig=<ID=HDSC05283,length=62196>
##contig=<ID=HDSC05284,length=79675>
##contig=<ID=HDSC05285,length=69182>
##contig=<ID=HDSC05286,length=62169>
##contig=<ID=HDSC05287,length=62162>
##contig=<ID=HDSC05288,length=62136>
##contig=<ID=HDSC05289,length=62088>
##contig=<ID=HDSC05290,length=62082>
##contig=<ID=HDSC05291,length=77396>
##contig=<ID=HDSC05292,length=125862>
##contig=<ID=HDSC05293,length=62050>
##contig=<ID=HDSC05294,length=62033>
##contig=<ID=HDSC05295,length=116022>
##contig=<ID=HDSC05296,length=62007>
##contig=<ID=HDSC05297,length=63682>
##contig=<ID=HDSC05298,length=61993>
##contig=<ID=HDSC05299,length=70084>
##contig=<ID=HDSC05300,length=84918>
##contig=<ID=HDSC05301,length=70861>
##contig=<ID=HDSC05302,length=189377>
##contig=<ID=HDSC05303,length=154304>
##contig=<ID=HDSC05304,length=61915>
##contig=<ID=HDSC05305,length=61902>
##contig=<ID=HDSC05306,length=61886>
##contig=<ID=HDSC05307,length=83935>
##contig=<ID=HDSC05308,length=61853>
##contig=<ID=HDSC05309,length=61852>
##contig=<ID=HDSC05310,length=98882>
##contig=<ID=HDSC05311,length=66774>
##contig=<ID=HDSC05312,length=66856>
##contig=<ID=HDSC05313,length=61834>
##contig=<ID=HDSC05314,length=67779>
##contig=<ID=HDSC05315,length=83558>
##contig=<ID=HDSC05316,length=162828>
##contig=<ID=HDSC05317,length=61730>
##contig=<ID=HDSC05318,length=61706>
##contig=<ID=HDSC05319,length=61703>
##contig=<ID=HDSC05320,length=127015>
##contig=<ID=HDSC05321,length=173399>
##contig=<ID=HDSC05322,length=90211>
##contig=<ID=HDSC05323,length=61602>
##contig=<ID=HDSC05324,length=175878>
##contig=<ID=HDSC05325,length=92431>
##contig=<ID=HDSC05326,length=98492>
##contig=<ID=HDSC05327,length=61488>
##contig=<ID=HDSC05328,length=61486>
##contig=<ID=HDSC05329,length=77972>
##contig=<ID=HDSC05330,length=91269>
##contig=<ID=HDSC05331,length=63869>
##contig=<ID=HDSC05332,length=78258>
##contig=<ID=HDSC05333,length=71322>
##contig=<ID=HDSC05334,length=61406>
##contig=<ID=HDSC05335,length=70816>
##contig=<ID=HDSC05336,length=80009>
##contig=<ID=HDSC05337,length=61367>
##contig=<ID=HDSC05338,length=61353>
##contig=<ID=HDSC05339,length=61332>
##contig=<ID=HDSC05340,length=63178>
##contig=<ID=HDSC05341,length=85113>
##contig=<ID=HDSC05342,length=121035>
##contig=<ID=HDSC05343,length=159375>
##contig=<ID=HDSC05344,length=77976>
##contig=<ID=HDSC05345,length=61199>
##contig=<ID=HDSC05346,length=79514>
##contig=<ID=HDSC05347,length=158678>
##contig=<ID=HDSC05348,length=122394>
##contig=<ID=HDSC05349,length=128068>
##contig=<ID=HDSC05350,length=84364>
##contig=<ID=HDSC05351,length=73422>
##contig=<ID=HDSC05352,length=61111>
##contig=<ID=HDSC05353,length=61076>
##contig=<ID=HDSC05354,length=63230>
##contig=<ID=HDSC05355,length=74156>
##contig=<ID=HDSC05356,length=61037>
##contig=<ID=HDSC05357,length=93554>
##contig=<ID=HDSC05358,length=60987>
##contig=<ID=HDSC05359,length=60983>
##contig=<ID=HDSC05360,length=179766>
##contig=<ID=HDSC05361,length=60935>
##contig=<ID=HDSC05362,length=79740>
##contig=<ID=HDSC05363,length=60907>
##contig=<ID=HDSC05364,length=166884>
##contig=<ID=HDSC05365,length=60902>
##contig=<ID=HDSC05366,length=145711>
##contig=<ID=HDSC05367,length=64902>
##contig=<ID=HDSC05368,length=63274>
##contig=<ID=HDSC05369,length=68034>
##contig=<ID=HDSC05370,length=67759>
##contig=<ID=HDSC05371,length=60738>
##contig=<ID=HDSC05372,length=104954>
##contig=<ID=HDSC05373,length=60726>
##contig=<ID=HDSC05374,length=60700>
##contig=<ID=HDSC05375,length=152205>
##contig=<ID=HDSC05376,length=90085>
##contig=<ID=HDSC05377,length=74190>
##contig=<ID=HDSC05378,length=136010>
##contig=<ID=HDSC05379,length=60600>
##contig=<ID=HDSC05380,length=80308>
##contig=<ID=HDSC05381,length=74086>
##contig=<ID=HDSC05382,length=84580>
##contig=<ID=HDSC05383,length=60527>
##contig=<ID=HDSC05384,length=60512>
##contig=<ID=HDSC05385,length=72370>
##contig=<ID=HDSC05386,length=60509>
##contig=<ID=HDSC05387,length=192877>
##contig=<ID=HDSC05388,length=69292>
##contig=<ID=HDSC05389,length=60494>
##contig=<ID=HDSC05390,length=77130>
##contig=<ID=HDSC05391,length=94787>
##contig=<ID=HDSC05392,length=60476>
##contig=<ID=HDSC05393,length=60415>
##contig=<ID=HDSC05394,length=60382>
##contig=<ID=HDSC05395,length=62158>
##contig=<ID=HDSC05396,length=144471>
##contig=<ID=HDSC05397,length=60319>
##contig=<ID=HDSC05398,length=74042>
##contig=<ID=HDSC05399,length=60314>
##contig=<ID=HDSC05400,length=64715>
##contig=<ID=HDSC05401,length=184872>
##contig=<ID=HDSC05402,length=118513>
##contig=<ID=HDSC05403,length=83378>
##contig=<ID=HDSC05404,length=60231>
##contig=<ID=HDSC05405,length=60225>
##contig=<ID=HDSC05406,length=60216>
##contig=<ID=HDSC05407,length=60214>
##contig=<ID=HDSC05408,length=84415>
##contig=<ID=HDSC05409,length=118933>
##contig=<ID=HDSC05410,length=63450>
##contig=<ID=HDSC05411,length=72128>
##contig=<ID=HDSC05412,length=95349>
##contig=<ID=HDSC05413,length=70151>
##contig=<ID=HDSC05414,length=60043>
##contig=<ID=HDSC05415,length=94479>
##contig=<ID=HDSC05416,length=60036>
##contig=<ID=HDSC05417,length=60033>
##contig=<ID=HDSC05418,length=83328>
##contig=<ID=HDSC05419,length=59998>
##contig=<ID=HDSC05420,length=77554>
##contig=<ID=HDSC05421,length=135818>
##contig=<ID=HDSC05422,length=100956>
##contig=<ID=HDSC05423,length=64193>
##contig=<ID=HDSC05424,length=71113>
##contig=<ID=HDSC05425,length=209241>
##contig=<ID=HDSC05426,length=88471>
##contig=<ID=HDSC05427,length=59869>
##contig=<ID=HDSC05428,length=71613>
##contig=<ID=HDSC05429,length=160210>
##contig=<ID=HDSC05430,length=150071>
##contig=<ID=HDSC05431,length=59835>
##contig=<ID=HDSC05432,length=82418>
##contig=<ID=HDSC05433,length=59828>
##contig=<ID=HDSC05434,length=109731>
##contig=<ID=HDSC05435,length=76306>
##contig=<ID=HDSC05436,length=69670>
##contig=<ID=HDSC05437,length=59728>
##contig=<ID=HDSC05438,length=101784>
##contig=<ID=HDSC05439,length=99281>
##contig=<ID=HDSC05440,length=69994>
##contig=<ID=HDSC05441,length=76167>
##contig=<ID=HDSC05442,length=115230>
##contig=<ID=HDSC05443,length=59625>
##contig=<ID=HDSC05444,length=59570>
##contig=<ID=HDSC05445,length=96538>
##contig=<ID=HDSC05446,length=74095>
##contig=<ID=HDSC05447,length=59544>
##contig=<ID=HDSC05448,length=69491>
##contig=<ID=HDSC05449,length=98489>
##contig=<ID=HDSC05450,length=59521>
##contig=<ID=HDSC05451,length=110032>
##contig=<ID=HDSC05452,length=59490>
##contig=<ID=HDSC05453,length=115178>
##contig=<ID=HDSC05454,length=59471>
##contig=<ID=HDSC05455,length=113068>
##contig=<ID=HDSC05456,length=80169>
##contig=<ID=HDSC05457,length=59423>
##contig=<ID=HDSC05458,length=69415>
##contig=<ID=HDSC05459,length=145814>
##contig=<ID=HDSC05460,length=106599>
##contig=<ID=HDSC05461,length=81193>
##contig=<ID=HDSC05462,length=59334>
##contig=<ID=HDSC05463,length=95568>
##contig=<ID=HDSC05464,length=64812>
##contig=<ID=HDSC05465,length=59315>
##contig=<ID=HDSC05466,length=68068>
##contig=<ID=HDSC05467,length=59246>
##contig=<ID=HDSC05468,length=201990>
##contig=<ID=HDSC05469,length=66726>
##contig=<ID=HDSC05470,length=59169>
##contig=<ID=HDSC05471,length=59156>
##contig=<ID=HDSC05472,length=100817>
##contig=<ID=HDSC05473,length=127943>
##contig=<ID=HDSC05474,length=72258>
##contig=<ID=HDSC05475,length=59041>
##contig=<ID=HDSC05476,length=67386>
##contig=<ID=HDSC05477,length=59012>
##contig=<ID=HDSC05478,length=59008>
##contig=<ID=HDSC05479,length=59006>
##contig=<ID=HDSC05480,length=144591>
##contig=<ID=HDSC05481,length=116183>
##contig=<ID=HDSC05482,length=93491>
##contig=<ID=HDSC05483,length=58929>
##contig=<ID=HDSC05484,length=58906>
##contig=<ID=HDSC05485,length=58890>
##contig=<ID=HDSC05486,length=58888>
##contig=<ID=HDSC05487,length=58886>
##contig=<ID=HDSC05488,length=85826>
##contig=<ID=HDSC05489,length=58791>
##contig=<ID=HDSC05490,length=67200>
##contig=<ID=HDSC05491,length=109020>
##contig=<ID=HDSC05492,length=80272>
##contig=<ID=HDSC05493,length=96201>
##contig=<ID=HDSC05494,length=128103>
##contig=<ID=HDSC05495,length=58719>
##contig=<ID=HDSC05496,length=58681>
##contig=<ID=HDSC05497,length=58672>
##contig=<ID=HDSC05498,length=58669>
##contig=<ID=HDSC05499,length=69079>
##contig=<ID=HDSC05500,length=58636>
##contig=<ID=HDSC05501,length=58618>
##contig=<ID=HDSC05502,length=146970>
##contig=<ID=HDSC05503,length=93036>
##contig=<ID=HDSC05504,length=157158>
##contig=<ID=HDSC05505,length=76209>
##contig=<ID=HDSC05506,length=118396>
##contig=<ID=HDSC05507,length=102696>
##contig=<ID=HDSC05508,length=58462>
##contig=<ID=HDSC05509,length=58438>
##contig=<ID=HDSC05510,length=75685>
##contig=<ID=HDSC05511,length=58433>
##contig=<ID=HDSC05512,length=63059>
##contig=<ID=HDSC05513,length=143568>
##contig=<ID=HDSC05514,length=66439>
##contig=<ID=HDSC05515,length=58358>
##contig=<ID=HDSC05516,length=60865>
##contig=<ID=HDSC05517,length=58310>
##contig=<ID=HDSC05518,length=98008>
##contig=<ID=HDSC05519,length=91885>
##contig=<ID=HDSC05520,length=65410>
##contig=<ID=HDSC05521,length=122677>
##contig=<ID=HDSC05522,length=58253>
##contig=<ID=HDSC05523,length=171436>
##contig=<ID=HDSC05524,length=112589>
##contig=<ID=HDSC05525,length=134284>
##contig=<ID=HDSC05526,length=79660>
##contig=<ID=HDSC05527,length=80009>
##contig=<ID=HDSC05528,length=60638>
##contig=<ID=HDSC05529,length=89496>
##contig=<ID=HDSC05530,length=76421>
##contig=<ID=HDSC05531,length=121952>
##contig=<ID=HDSC05532,length=64301>
##contig=<ID=HDSC05533,length=63836>
##contig=<ID=HDSC05534,length=73975>
##contig=<ID=HDSC05535,length=69299>
##contig=<ID=HDSC05536,length=123822>
##contig=<ID=HDSC05537,length=86283>
##contig=<ID=HDSC05538,length=142116>
##contig=<ID=HDSC05539,length=92679>
##contig=<ID=HDSC05540,length=105372>
##contig=<ID=HDSC05541,length=72837>
##contig=<ID=HDSC05542,length=112416>
##contig=<ID=HDSC05543,length=85956>
##contig=<ID=HDSC05544,length=57915>
##contig=<ID=HDSC05545,length=70893>
##contig=<ID=HDSC05546,length=63729>
##contig=<ID=HDSC05547,length=76735>
##contig=<ID=HDSC05548,length=119000>
##contig=<ID=HDSC05549,length=57826>
##contig=<ID=HDSC05550,length=117357>
##contig=<ID=HDSC05551,length=149735>
##contig=<ID=HDSC05552,length=57796>
##contig=<ID=HDSC05553,length=57785>
##contig=<ID=HDSC05554,length=81250>
##contig=<ID=HDSC05555,length=57775>
##contig=<ID=HDSC05556,length=57740>
##contig=<ID=HDSC05557,length=64299>
##contig=<ID=HDSC05558,length=57710>
##contig=<ID=HDSC05559,length=149057>
##contig=<ID=HDSC05560,length=57589>
##contig=<ID=HDSC05561,length=109211>
##contig=<ID=HDSC05562,length=57562>
##contig=<ID=HDSC05563,length=57530>
##contig=<ID=HDSC05564,length=57513>
##contig=<ID=HDSC05565,length=77347>
##contig=<ID=HDSC05566,length=57457>
##contig=<ID=HDSC05567,length=57422>
##contig=<ID=HDSC05568,length=98689>
##contig=<ID=HDSC05569,length=127875>
##contig=<ID=HDSC05570,length=57363>
##contig=<ID=HDSC05571,length=76239>
##contig=<ID=HDSC05572,length=68196>
##contig=<ID=HDSC05573,length=57342>
##contig=<ID=HDSC05574,length=104552>
##contig=<ID=HDSC05575,length=71459>
##contig=<ID=HDSC05576,length=57282>
##contig=<ID=HDSC05577,length=136238>
##contig=<ID=HDSC05578,length=84048>
##contig=<ID=HDSC05579,length=57254>
##contig=<ID=HDSC05580,length=57232>
##contig=<ID=HDSC05581,length=102718>
##contig=<ID=HDSC05582,length=57209>
##contig=<ID=HDSC05583,length=57171>
##contig=<ID=HDSC05584,length=145127>
##contig=<ID=HDSC05585,length=106809>
##contig=<ID=HDSC05586,length=108065>
##contig=<ID=HDSC05587,length=59843>
##contig=<ID=HDSC05588,length=57084>
##contig=<ID=HDSC05589,length=57071>
##contig=<ID=HDSC05590,length=57059>
##contig=<ID=HDSC05591,length=99849>
##contig=<ID=HDSC05592,length=93921>
##contig=<ID=HDSC05593,length=57014>
##contig=<ID=HDSC05594,length=191220>
##contig=<ID=HDSC05595,length=57000>
##contig=<ID=HDSC05596,length=56988>
##contig=<ID=HDSC05597,length=79225>
##contig=<ID=HDSC05598,length=68746>
##contig=<ID=HDSC05599,length=56939>
##contig=<ID=HDSC05600,length=56934>
##contig=<ID=HDSC05601,length=65252>
##contig=<ID=HDSC05602,length=56861>
##contig=<ID=HDSC05603,length=114206>
##contig=<ID=HDSC05604,length=56830>
##contig=<ID=HDSC05605,length=56807>
##contig=<ID=HDSC05606,length=67937>
##contig=<ID=HDSC05607,length=178618>
##contig=<ID=HDSC05608,length=56780>
##contig=<ID=HDSC05609,length=78611>
##contig=<ID=HDSC05610,length=60166>
##contig=<ID=HDSC05611,length=69148>
##contig=<ID=HDSC05612,length=60731>
##contig=<ID=HDSC05613,length=65532>
##contig=<ID=HDSC05614,length=56699>
##contig=<ID=HDSC05615,length=56697>
##contig=<ID=HDSC05616,length=56695>
##contig=<ID=HDSC05617,length=62428>
##contig=<ID=HDSC05618,length=159958>
##contig=<ID=HDSC05619,length=56627>
##contig=<ID=HDSC05620,length=68862>
##contig=<ID=HDSC05621,length=64392>
##contig=<ID=HDSC05622,length=57669>
##contig=<ID=HDSC05623,length=63689>
##contig=<ID=HDSC05624,length=77505>
##contig=<ID=HDSC05625,length=61635>
##contig=<ID=HDSC05626,length=63240>
##contig=<ID=HDSC05627,length=56485>
##contig=<ID=HDSC05628,length=97951>
##contig=<ID=HDSC05629,length=58922>
##contig=<ID=HDSC05630,length=56460>
##contig=<ID=HDSC05631,length=92957>
##contig=<ID=HDSC05632,length=98354>
##contig=<ID=HDSC05633,length=86255>
##contig=<ID=HDSC05634,length=151779>
##contig=<ID=HDSC05635,length=115872>
##contig=<ID=HDSC05636,length=56402>
##contig=<ID=HDSC05637,length=71025>
##contig=<ID=HDSC05638,length=69899>
##contig=<ID=HDSC05639,length=72913>
##contig=<ID=HDSC05640,length=72313>
##contig=<ID=HDSC05641,length=59975>
##contig=<ID=HDSC05642,length=115939>
##contig=<ID=HDSC05643,length=96973>
##contig=<ID=HDSC05644,length=105225>
##contig=<ID=HDSC05645,length=59734>
##contig=<ID=HDSC05646,length=61877>
##contig=<ID=HDSC05647,length=97930>
##contig=<ID=HDSC05648,length=58330>
##contig=<ID=HDSC05649,length=111408>
##contig=<ID=HDSC05650,length=97237>
##contig=<ID=HDSC05651,length=88478>
##contig=<ID=HDSC05652,length=67211>
##contig=<ID=HDSC05653,length=56141>
##contig=<ID=HDSC05654,length=84562>
##contig=<ID=HDSC05655,length=71554>
##contig=<ID=HDSC05656,length=56121>
##contig=<ID=HDSC05657,length=62512>
##contig=<ID=HDSC05658,length=119354>
##contig=<ID=HDSC05659,length=61589>
##contig=<ID=HDSC05660,length=57799>
##contig=<ID=HDSC05661,length=58135>
##contig=<ID=HDSC05662,length=89144>
##contig=<ID=HDSC05663,length=64392>
##contig=<ID=HDSC05664,length=64012>
##contig=<ID=HDSC05665,length=112928>
##contig=<ID=HDSC05666,length=55998>
##contig=<ID=HDSC05667,length=57573>
##contig=<ID=HDSC05668,length=55971>
##contig=<ID=HDSC05669,length=55922>
##contig=<ID=HDSC05670,length=55913>
##contig=<ID=HDSC05671,length=89926>
##contig=<ID=HDSC05672,length=113112>
##contig=<ID=HDSC05673,length=55883>
##contig=<ID=HDSC05674,length=55864>
##contig=<ID=HDSC05675,length=87129>
##contig=<ID=HDSC05676,length=124345>
##contig=<ID=HDSC05677,length=55842>
##contig=<ID=HDSC05678,length=55820>
##contig=<ID=HDSC05679,length=108977>
##contig=<ID=HDSC05680,length=62044>
##contig=<ID=HDSC05681,length=78554>
##contig=<ID=HDSC05682,length=65604>
##contig=<ID=HDSC05683,length=128017>
##contig=<ID=HDSC05684,length=55743>
##contig=<ID=HDSC05685,length=55703>
##contig=<ID=HDSC05686,length=143943>
##contig=<ID=HDSC05687,length=61952>
##contig=<ID=HDSC05688,length=91091>
##contig=<ID=HDSC05689,length=55670>
##contig=<ID=HDSC05690,length=55669>
##contig=<ID=HDSC05691,length=74744>
##contig=<ID=HDSC05692,length=55658>
##contig=<ID=HDSC05693,length=55645>
##contig=<ID=HDSC05694,length=59793>
##contig=<ID=HDSC05695,length=84031>
##contig=<ID=HDSC05696,length=55561>
##contig=<ID=HDSC05697,length=150112>
##contig=<ID=HDSC05698,length=55551>
##contig=<ID=HDSC05699,length=95277>
##contig=<ID=HDSC05700,length=101015>
##contig=<ID=HDSC05701,length=61884>
##contig=<ID=HDSC05702,length=61274>
##contig=<ID=HDSC05703,length=93917>
##contig=<ID=HDSC05704,length=55456>
##contig=<ID=HDSC05705,length=70702>
##contig=<ID=HDSC05706,length=105813>
##contig=<ID=HDSC05707,length=60706>
##contig=<ID=HDSC05708,length=138091>
##contig=<ID=HDSC05709,length=55316>
##contig=<ID=HDSC05710,length=64249>
##contig=<ID=HDSC05711,length=100895>
##contig=<ID=HDSC05712,length=59959>
##contig=<ID=HDSC05713,length=89694>
##contig=<ID=HDSC05714,length=77223>
##contig=<ID=HDSC05715,length=112571>
##contig=<ID=HDSC05716,length=55218>
##contig=<ID=HDSC05717,length=73467>
##contig=<ID=HDSC05718,length=55211>
##contig=<ID=HDSC05719,length=74138>
##contig=<ID=HDSC05720,length=55110>
##contig=<ID=HDSC05721,length=96023>
##contig=<ID=HDSC05722,length=57292>
##contig=<ID=HDSC05723,length=64130>
##contig=<ID=HDSC05724,length=121927>
##contig=<ID=HDSC05725,length=55028>
##contig=<ID=HDSC05726,length=113554>
##contig=<ID=HDSC05727,length=71476>
##contig=<ID=HDSC05728,length=54999>
##contig=<ID=HDSC05729,length=132236>
##contig=<ID=HDSC05730,length=54978>
##contig=<ID=HDSC05731,length=146981>
##contig=<ID=HDSC05732,length=89620>
##contig=<ID=HDSC05733,length=75418>
##contig=<ID=HDSC05734,length=108100>
##contig=<ID=HDSC05735,length=63882>
##contig=<ID=HDSC05736,length=68112>
##contig=<ID=HDSC05737,length=93604>
##contig=<ID=HDSC05738,length=54921>
##contig=<ID=HDSC05739,length=54920>
##contig=<ID=HDSC05740,length=57212>
##contig=<ID=HDSC05741,length=54910>
##contig=<ID=HDSC05742,length=129314>
##contig=<ID=HDSC05743,length=59610>
##contig=<ID=HDSC05744,length=54877>
##contig=<ID=HDSC05745,length=66905>
##contig=<ID=HDSC05746,length=99082>
##contig=<ID=HDSC05747,length=80256>
##contig=<ID=HDSC05748,length=185130>
##contig=<ID=HDSC05749,length=94452>
##contig=<ID=HDSC05750,length=137515>
##contig=<ID=HDSC05751,length=70939>
##contig=<ID=HDSC05752,length=54782>
##contig=<ID=HDSC05753,length=54735>
##contig=<ID=HDSC05754,length=92959>
##contig=<ID=HDSC05755,length=54720>
##contig=<ID=HDSC05756,length=57842>
##contig=<ID=HDSC05757,length=179478>
##contig=<ID=HDSC05758,length=62108>
##contig=<ID=HDSC05759,length=75741>
##contig=<ID=HDSC05760,length=80379>
##contig=<ID=HDSC05761,length=94727>
##contig=<ID=HDSC05762,length=54615>
##contig=<ID=HDSC05763,length=54586>
##contig=<ID=HDSC05764,length=108492>
##contig=<ID=HDSC05765,length=54557>
##contig=<ID=HDSC05766,length=65915>
##contig=<ID=HDSC05767,length=102286>
##contig=<ID=HDSC05768,length=54513>
##contig=<ID=HDSC05769,length=54481>
##contig=<ID=HDSC05770,length=86510>
##contig=<ID=HDSC05771,length=72135>
##contig=<ID=HDSC05772,length=74474>
##contig=<ID=HDSC05773,length=63887>
##contig=<ID=HDSC05774,length=59824>
##contig=<ID=HDSC05775,length=77919>
##contig=<ID=HDSC05776,length=97102>
##contig=<ID=HDSC05777,length=91437>
##contig=<ID=HDSC05778,length=118946>
##contig=<ID=HDSC05779,length=60507>
##contig=<ID=HDSC05780,length=55705>
##contig=<ID=HDSC05781,length=73709>
##contig=<ID=HDSC05782,length=81526>
##contig=<ID=HDSC05783,length=62758>
##contig=<ID=HDSC05784,length=60870>
##contig=<ID=HDSC05785,length=81185>
##contig=<ID=HDSC05786,length=54184>
##contig=<ID=HDSC05787,length=54180>
##contig=<ID=HDSC05788,length=122690>
##contig=<ID=HDSC05789,length=76823>
##contig=<ID=HDSC05790,length=192867>
##contig=<ID=HDSC05791,length=84854>
##contig=<ID=HDSC05792,length=106442>
##contig=<ID=HDSC05793,length=88804>
##contig=<ID=HDSC05794,length=54027>
##contig=<ID=HDSC05795,length=82091>
##contig=<ID=HDSC05796,length=77164>
##contig=<ID=HDSC05797,length=79252>
##contig=<ID=HDSC05798,length=53927>
##contig=<ID=HDSC05799,length=53919>
##contig=<ID=HDSC05800,length=59797>
##contig=<ID=HDSC05801,length=86007>
##contig=<ID=HDSC05802,length=103607>
##contig=<ID=HDSC05803,length=53845>
##contig=<ID=HDSC05804,length=93088>
##contig=<ID=HDSC05805,length=75998>
##contig=<ID=HDSC05806,length=53818>
##contig=<ID=HDSC05807,length=70895>
##contig=<ID=HDSC05808,length=118815>
##contig=<ID=HDSC05809,length=110624>
##contig=<ID=HDSC05810,length=86225>
##contig=<ID=HDSC05811,length=53750>
##contig=<ID=HDSC05812,length=53749>
##contig=<ID=HDSC05813,length=53744>
##contig=<ID=HDSC05814,length=69060>
##contig=<ID=HDSC05815,length=99769>
##contig=<ID=HDSC05816,length=81834>
##contig=<ID=HDSC05817,length=68010>
##contig=<ID=HDSC05818,length=60733>
##contig=<ID=HDSC05819,length=53669>
##contig=<ID=HDSC05820,length=154177>
##contig=<ID=HDSC05821,length=89468>
##contig=<ID=HDSC05822,length=99171>
##contig=<ID=HDSC05823,length=91570>
##contig=<ID=HDSC05824,length=108416>
##contig=<ID=HDSC05825,length=53593>
##contig=<ID=HDSC05826,length=103754>
##contig=<ID=HDSC05827,length=68362>
##contig=<ID=HDSC05828,length=53542>
##contig=<ID=HDSC05829,length=210012>
##contig=<ID=HDSC05830,length=67837>
##contig=<ID=HDSC05831,length=77367>
##contig=<ID=HDSC05832,length=107170>
##contig=<ID=HDSC05833,length=53444>
##contig=<ID=HDSC05834,length=79545>
##contig=<ID=HDSC05835,length=132830>
##contig=<ID=HDSC05836,length=61102>
##contig=<ID=HDSC05837,length=53369>
##contig=<ID=HDSC05838,length=78872>
##contig=<ID=HDSC05839,length=55284>
##contig=<ID=HDSC05840,length=56725>
##contig=<ID=HDSC05841,length=53288>
##contig=<ID=HDSC05842,length=56894>
##contig=<ID=HDSC05843,length=94722>
##contig=<ID=HDSC05844,length=83601>
##contig=<ID=HDSC05845,length=53243>
##contig=<ID=HDSC05846,length=53223>
##contig=<ID=HDSC05847,length=83462>
##contig=<ID=HDSC05848,length=54719>
##contig=<ID=HDSC05849,length=109482>
##contig=<ID=HDSC05850,length=91182>
##contig=<ID=HDSC05851,length=63493>
##contig=<ID=HDSC05852,length=53178>
##contig=<ID=HDSC05853,length=73529>
##contig=<ID=HDSC05854,length=93978>
##contig=<ID=HDSC05855,length=77048>
##contig=<ID=HDSC05856,length=53106>
##contig=<ID=HDSC05857,length=70999>
##contig=<ID=HDSC05858,length=53084>
##contig=<ID=HDSC05859,length=66180>
##contig=<ID=HDSC05860,length=54451>
##contig=<ID=HDSC05861,length=63655>
##contig=<ID=HDSC05862,length=53050>
##contig=<ID=HDSC05863,length=57486>
##contig=<ID=HDSC05864,length=67014>
##contig=<ID=HDSC05865,length=53004>
##contig=<ID=HDSC05866,length=82112>
##contig=<ID=HDSC05867,length=110543>
##contig=<ID=HDSC05868,length=52996>
##contig=<ID=HDSC05869,length=55224>
##contig=<ID=HDSC05870,length=85161>
##contig=<ID=HDSC05871,length=52976>
##contig=<ID=HDSC05872,length=70237>
##contig=<ID=HDSC05873,length=52944>
##contig=<ID=HDSC05874,length=68633>
##contig=<ID=HDSC05875,length=100825>
##contig=<ID=HDSC05876,length=90674>
##contig=<ID=HDSC05877,length=52889>
##contig=<ID=HDSC05878,length=54426>
##contig=<ID=HDSC05879,length=52872>
##contig=<ID=HDSC05880,length=104727>
##contig=<ID=HDSC05881,length=52851>
##contig=<ID=HDSC05882,length=66844>
##contig=<ID=HDSC05883,length=115359>
##contig=<ID=HDSC05884,length=61560>
##contig=<ID=HDSC05885,length=152028>
##contig=<ID=HDSC05886,length=59482>
##contig=<ID=HDSC05887,length=52775>
##contig=<ID=HDSC05888,length=55651>
##contig=<ID=HDSC05889,length=55044>
##contig=<ID=HDSC05890,length=52756>
##contig=<ID=HDSC05891,length=52745>
##contig=<ID=HDSC05892,length=91892>
##contig=<ID=HDSC05893,length=71695>
##contig=<ID=HDSC05894,length=52725>
##contig=<ID=HDSC05895,length=52725>
##contig=<ID=HDSC05896,length=140693>
##contig=<ID=HDSC05897,length=59646>
##contig=<ID=HDSC05898,length=52698>
##contig=<ID=HDSC05899,length=70917>
##contig=<ID=HDSC05900,length=61134>
##contig=<ID=HDSC05901,length=70721>
##contig=<ID=HDSC05902,length=72675>
##contig=<ID=HDSC05903,length=52647>
##contig=<ID=HDSC05904,length=52647>
##contig=<ID=HDSC05905,length=52641>
##contig=<ID=HDSC05906,length=116904>
##contig=<ID=HDSC05907,length=52613>
##contig=<ID=HDSC05908,length=59783>
##contig=<ID=HDSC05909,length=52562>
##contig=<ID=HDSC05910,length=76914>
##contig=<ID=HDSC05911,length=52536>
##contig=<ID=HDSC05912,length=112692>
##contig=<ID=HDSC05913,length=74187>
##contig=<ID=HDSC05914,length=63036>
##contig=<ID=HDSC05915,length=119715>
##contig=<ID=HDSC05916,length=54481>
##contig=<ID=HDSC05917,length=106936>
##contig=<ID=HDSC05918,length=75861>
##contig=<ID=HDSC05919,length=58995>
##contig=<ID=HDSC05920,length=54577>
##contig=<ID=HDSC05921,length=66592>
##contig=<ID=HDSC05922,length=74601>
##contig=<ID=HDSC05923,length=83274>
##contig=<ID=HDSC05924,length=76824>
##contig=<ID=HDSC05925,length=135745>
##contig=<ID=HDSC05926,length=59146>
##contig=<ID=HDSC05927,length=95830>
##contig=<ID=HDSC05928,length=52293>
##contig=<ID=HDSC05929,length=89858>
##contig=<ID=HDSC05930,length=52271>
##contig=<ID=HDSC05931,length=73423>
##contig=<ID=HDSC05932,length=91564>
##contig=<ID=HDSC05933,length=56103>
##contig=<ID=HDSC05934,length=52248>
##contig=<ID=HDSC05935,length=65552>
##contig=<ID=HDSC05936,length=52231>
##contig=<ID=HDSC05937,length=52222>
##contig=<ID=HDSC05938,length=65703>
##contig=<ID=HDSC05939,length=52208>
##contig=<ID=HDSC05940,length=67956>
##contig=<ID=HDSC05941,length=54971>
##contig=<ID=HDSC05942,length=52201>
##contig=<ID=HDSC05943,length=90737>
##contig=<ID=HDSC05944,length=64275>
##contig=<ID=HDSC05945,length=52141>
##contig=<ID=HDSC05946,length=146766>
##contig=<ID=HDSC05947,length=56502>
##contig=<ID=HDSC05948,length=108347>
##contig=<ID=HDSC05949,length=90962>
##contig=<ID=HDSC05950,length=61951>
##contig=<ID=HDSC05951,length=59595>
##contig=<ID=HDSC05952,length=129547>
##contig=<ID=HDSC05953,length=52018>
##contig=<ID=HDSC05954,length=89451>
##contig=<ID=HDSC05955,length=109384>
##contig=<ID=HDSC05956,length=67402>
##contig=<ID=HDSC05957,length=91318>
##contig=<ID=HDSC05958,length=94544>
##contig=<ID=HDSC05959,length=71325>
##contig=<ID=HDSC05960,length=51974>
##contig=<ID=HDSC05961,length=63626>
##contig=<ID=HDSC05962,length=51941>
##contig=<ID=HDSC05963,length=61445>
##contig=<ID=HDSC05964,length=57455>
##contig=<ID=HDSC05965,length=56276>
##contig=<ID=HDSC05966,length=51892>
##contig=<ID=HDSC05967,length=53066>
##contig=<ID=HDSC05968,length=51852>
##contig=<ID=HDSC05969,length=72137>
##contig=<ID=HDSC05970,length=67302>
##contig=<ID=HDSC05971,length=54945>
##contig=<ID=HDSC05972,length=88750>
##contig=<ID=HDSC05973,length=103293>
##contig=<ID=HDSC05974,length=51780>
##contig=<ID=HDSC05975,length=51770>
##contig=<ID=HDSC05976,length=63525>
##contig=<ID=HDSC05977,length=51744>
##contig=<ID=HDSC05978,length=64153>
##contig=<ID=HDSC05979,length=51721>
##contig=<ID=HDSC05980,length=67641>
##contig=<ID=HDSC05981,length=51703>
##contig=<ID=HDSC05982,length=51702>
##contig=<ID=HDSC05983,length=51694>
##contig=<ID=HDSC05984,length=51693>
##contig=<ID=HDSC05985,length=62404>
##contig=<ID=HDSC05986,length=96786>
##contig=<ID=HDSC05987,length=58571>
##contig=<ID=HDSC05988,length=93379>
##contig=<ID=HDSC05989,length=51592>
##contig=<ID=HDSC05990,length=97051>
##contig=<ID=HDSC05991,length=51560>
##contig=<ID=HDSC05992,length=87623>
##contig=<ID=HDSC05993,length=108475>
##contig=<ID=HDSC05994,length=86447>
##contig=<ID=HDSC05995,length=52942>
##contig=<ID=HDSC05996,length=66592>
##contig=<ID=HDSC05997,length=69706>
##contig=<ID=HDSC05998,length=51501>
##contig=<ID=HDSC05999,length=51493>
##contig=<ID=HDSC06000,length=51482>
##contig=<ID=HDSC06001,length=62992>
##contig=<ID=HDSC06002,length=71166>
##contig=<ID=HDSC06003,length=51466>
##contig=<ID=HDSC06004,length=51437>
##contig=<ID=HDSC06005,length=137174>
##contig=<ID=HDSC06006,length=64447>
##contig=<ID=HDSC06007,length=51416>
##contig=<ID=HDSC06008,length=61727>
##contig=<ID=HDSC06009,length=104386>
##contig=<ID=HDSC06010,length=51372>
##contig=<ID=HDSC06011,length=51370>
##contig=<ID=HDSC06012,length=65688>
##contig=<ID=HDSC06013,length=53692>
##contig=<ID=HDSC06014,length=70315>
##contig=<ID=HDSC06015,length=51259>
##contig=<ID=HDSC06016,length=127686>
##contig=<ID=HDSC06017,length=57202>
##contig=<ID=HDSC06018,length=51223>
##contig=<ID=HDSC06019,length=51219>
##contig=<ID=HDSC06020,length=75545>
##contig=<ID=HDSC06021,length=56216>
##contig=<ID=HDSC06022,length=120361>
##contig=<ID=HDSC06023,length=98885>
##contig=<ID=HDSC06024,length=71599>
##contig=<ID=HDSC06025,length=65526>
##contig=<ID=HDSC06026,length=51060>
##contig=<ID=HDSC06027,length=93415>
##contig=<ID=HDSC06028,length=115157>
##contig=<ID=HDSC06029,length=92504>
##contig=<ID=HDSC06030,length=125238>
##contig=<ID=HDSC06031,length=53903>
##contig=<ID=HDSC06032,length=66162>
##contig=<ID=HDSC06033,length=135361>
##contig=<ID=HDSC06034,length=55918>
##contig=<ID=HDSC06035,length=59638>
##contig=<ID=HDSC06036,length=85317>
##contig=<ID=HDSC06037,length=119508>
##contig=<ID=HDSC06038,length=59937>
##contig=<ID=HDSC06039,length=50850>
##contig=<ID=HDSC06040,length=54103>
##contig=<ID=HDSC06041,length=53231>
##contig=<ID=HDSC06042,length=72837>
##contig=<ID=HDSC06043,length=186303>
##contig=<ID=HDSC06044,length=50786>
##contig=<ID=HDSC06045,length=50778>
##contig=<ID=HDSC06046,length=154015>
##contig=<ID=HDSC06047,length=50754>
##contig=<ID=HDSC06048,length=113367>
##contig=<ID=HDSC06049,length=52035>
##contig=<ID=HDSC06050,length=50728>
##contig=<ID=HDSC06051,length=105530>
##contig=<ID=HDSC06052,length=50680>
##contig=<ID=HDSC06053,length=54066>
##contig=<ID=HDSC06054,length=61683>
##contig=<ID=HDSC06055,length=117275>
##contig=<ID=HDSC06056,length=78736>
##contig=<ID=HDSC06057,length=93312>
##contig=<ID=HDSC06058,length=103783>
##contig=<ID=HDSC06059,length=91005>
##contig=<ID=HDSC06060,length=83662>
##contig=<ID=HDSC06061,length=80464>
##contig=<ID=HDSC06062,length=50538>
##contig=<ID=HDSC06063,length=52779>
##contig=<ID=HDSC06064,length=53014>
##contig=<ID=HDSC06065,length=50527>
##contig=<ID=HDSC06066,length=50515>
##contig=<ID=HDSC06067,length=63600>
##contig=<ID=HDSC06068,length=85892>
##contig=<ID=HDSC06069,length=113682>
##contig=<ID=HDSC06070,length=94624>
##contig=<ID=HDSC06071,length=50479>
##contig=<ID=HDSC06072,length=68376>
##contig=<ID=HDSC06073,length=76132>
##contig=<ID=HDSC06074,length=58790>
##contig=<ID=HDSC06075,length=52368>
##contig=<ID=HDSC06076,length=57126>
##contig=<ID=HDSC06077,length=50429>
##contig=<ID=HDSC06078,length=50416>
##contig=<ID=HDSC06079,length=50369>
##contig=<ID=HDSC06080,length=108479>
##contig=<ID=HDSC06081,length=50342>
##contig=<ID=HDSC06082,length=77513>
##contig=<ID=HDSC06083,length=70782>
##contig=<ID=HDSC06084,length=50302>
##contig=<ID=HDSC06085,length=70163>
##contig=<ID=HDSC06086,length=70808>
##contig=<ID=HDSC06087,length=50243>
##contig=<ID=HDSC06088,length=50237>
##contig=<ID=HDSC06089,length=50235>
##contig=<ID=HDSC06090,length=72614>
##contig=<ID=HDSC06091,length=100221>
##contig=<ID=HDSC06092,length=61978>
##contig=<ID=HDSC06093,length=50210>
##contig=<ID=HDSC06094,length=50207>
##contig=<ID=HDSC06095,length=138993>
##contig=<ID=HDSC06096,length=73498>
##contig=<ID=HDSC06097,length=50138>
##contig=<ID=HDSC06098,length=50138>
##contig=<ID=HDSC06099,length=50132>
##contig=<ID=HDSC06100,length=142381>
##contig=<ID=HDSC06101,length=55796>
##contig=<ID=HDSC06102,length=54335>
##contig=<ID=HDSC06103,length=51342>
##contig=<ID=HDSC06104,length=62072>
##contig=<ID=HDSC06105,length=78424>
##contig=<ID=HDSC06106,length=80850>
##contig=<ID=HDSC06107,length=50039>
##contig=<ID=HDSC06108,length=128226>
##contig=<ID=HDSC06109,length=68968>
##contig=<ID=HDSC06110,length=115402>
##contig=<ID=HDSC06111,length=49987>
##contig=<ID=HDSC06112,length=129807>
##contig=<ID=HDSC06113,length=104442>
##contig=<ID=HDSC06114,length=49968>
##contig=<ID=HDSC06115,length=49966>
##contig=<ID=HDSC06116,length=49954>
##contig=<ID=HDSC06117,length=89311>
##contig=<ID=HDSC06118,length=62177>
##contig=<ID=HDSC06119,length=49926>
##contig=<ID=HDSC06120,length=178658>
##contig=<ID=HDSC06121,length=119261>
##contig=<ID=HDSC06122,length=71835>
##contig=<ID=HDSC06123,length=180588>
##contig=<ID=HDSC06124,length=86158>
##contig=<ID=HDSC06125,length=49845>
##contig=<ID=HDSC06126,length=62417>
##contig=<ID=HDSC06127,length=49806>
##contig=<ID=HDSC06128,length=91876>
##contig=<ID=HDSC06129,length=58342>
##contig=<ID=HDSC06130,length=49723>
##contig=<ID=HDSC06131,length=49699>
##contig=<ID=HDSC06132,length=103467>
##contig=<ID=HDSC06133,length=74182>
##contig=<ID=HDSC06134,length=54380>
##contig=<ID=HDSC06135,length=54394>
##contig=<ID=HDSC06136,length=64288>
##contig=<ID=HDSC06137,length=57362>
##contig=<ID=HDSC06138,length=49632>
##contig=<ID=HDSC06139,length=51743>
##contig=<ID=HDSC06140,length=49625>
##contig=<ID=HDSC06141,length=60498>
##contig=<ID=HDSC06142,length=49615>
##contig=<ID=HDSC06143,length=111483>
##contig=<ID=HDSC06144,length=133279>
##contig=<ID=HDSC06145,length=114590>
##contig=<ID=HDSC06146,length=54436>
##contig=<ID=HDSC06147,length=77847>
##contig=<ID=HDSC06148,length=55005>
##contig=<ID=HDSC06149,length=126019>
##contig=<ID=HDSC06150,length=62288>
##contig=<ID=HDSC06151,length=49508>
##contig=<ID=HDSC06152,length=49479>
##contig=<ID=HDSC06153,length=49474>
##contig=<ID=HDSC06154,length=65859>
##contig=<ID=HDSC06155,length=73420>
##contig=<ID=HDSC06156,length=55907>
##contig=<ID=HDSC06157,length=185907>
##contig=<ID=HDSC06158,length=49417>
##contig=<ID=HDSC06159,length=66226>
##contig=<ID=HDSC06160,length=49379>
##contig=<ID=HDSC06161,length=54988>
##contig=<ID=HDSC06162,length=49363>
##contig=<ID=HDSC06163,length=49358>
##contig=<ID=HDSC06164,length=49333>
##contig=<ID=HDSC06165,length=49306>
##contig=<ID=HDSC06166,length=95168>
##contig=<ID=HDSC06167,length=49277>
##contig=<ID=HDSC06168,length=66933>
##contig=<ID=HDSC06169,length=52381>
##contig=<ID=HDSC06170,length=49212>
##contig=<ID=HDSC06171,length=117030>
##contig=<ID=HDSC06172,length=82571>
##contig=<ID=HDSC06173,length=89499>
##contig=<ID=HDSC06174,length=52323>
##contig=<ID=HDSC06175,length=97249>
##contig=<ID=HDSC06176,length=49160>
##contig=<ID=HDSC06177,length=56292>
##contig=<ID=HDSC06178,length=74919>
##contig=<ID=HDSC06179,length=95381>
##contig=<ID=HDSC06180,length=49117>
##contig=<ID=HDSC06181,length=82887>
##contig=<ID=HDSC06182,length=54854>
##contig=<ID=HDSC06183,length=99407>
##contig=<ID=HDSC06184,length=133369>
##contig=<ID=HDSC06185,length=63360>
##contig=<ID=HDSC06186,length=49080>
##contig=<ID=HDSC06187,length=49074>
##contig=<ID=HDSC06188,length=143404>
##contig=<ID=HDSC06189,length=82170>
##contig=<ID=HDSC06190,length=51209>
##contig=<ID=HDSC06191,length=86726>
##contig=<ID=HDSC06192,length=63541>
##contig=<ID=HDSC06193,length=48961>
##contig=<ID=HDSC06194,length=63115>
##contig=<ID=HDSC06195,length=48939>
##contig=<ID=HDSC06196,length=48932>
##contig=<ID=HDSC06197,length=49976>
##contig=<ID=HDSC06198,length=62358>
##contig=<ID=HDSC06199,length=48897>
##contig=<ID=HDSC06200,length=48896>
##contig=<ID=HDSC06201,length=62001>
##contig=<ID=HDSC06202,length=57986>
##contig=<ID=HDSC06203,length=71166>
##contig=<ID=HDSC06204,length=48873>
##contig=<ID=HDSC06205,length=101568>
##contig=<ID=HDSC06206,length=89948>
##contig=<ID=HDSC06207,length=48850>
##contig=<ID=HDSC06208,length=48836>
##contig=<ID=HDSC06209,length=79434>
##contig=<ID=HDSC06210,length=48796>
##contig=<ID=HDSC06211,length=70227>
##contig=<ID=HDSC06212,length=48776>
##contig=<ID=HDSC06213,length=52566>
##contig=<ID=HDSC06214,length=68395>
##contig=<ID=HDSC06215,length=48746>
##contig=<ID=HDSC06216,length=48744>
##contig=<ID=HDSC06217,length=153710>
##contig=<ID=HDSC06218,length=65060>
##contig=<ID=HDSC06219,length=48696>
##contig=<ID=HDSC06220,length=103650>
##contig=<ID=HDSC06221,length=91109>
##contig=<ID=HDSC06222,length=55146>
##contig=<ID=HDSC06223,length=101327>
##contig=<ID=HDSC06224,length=120711>
##contig=<ID=HDSC06225,length=62696>
##contig=<ID=HDSC06226,length=66404>
##contig=<ID=HDSC06227,length=81918>
##contig=<ID=HDSC06228,length=74877>
##contig=<ID=HDSC06229,length=68591>
##contig=<ID=HDSC06230,length=61838>
##contig=<ID=HDSC06231,length=75757>
##contig=<ID=HDSC06232,length=48565>
##contig=<ID=HDSC06233,length=77761>
##contig=<ID=HDSC06234,length=75943>
##contig=<ID=HDSC06235,length=70803>
##contig=<ID=HDSC06236,length=52255>
##contig=<ID=HDSC06237,length=48536>
##contig=<ID=HDSC06238,length=48528>
##contig=<ID=HDSC06239,length=87352>
##contig=<ID=HDSC06240,length=65678>
##contig=<ID=HDSC06241,length=57738>
##contig=<ID=HDSC06242,length=99041>
##contig=<ID=HDSC06243,length=48454>
##contig=<ID=HDSC06244,length=115331>
##contig=<ID=HDSC06245,length=52872>
##contig=<ID=HDSC06246,length=80143>
##contig=<ID=HDSC06247,length=99626>
##contig=<ID=HDSC06248,length=48398>
##contig=<ID=HDSC06249,length=60692>
##contig=<ID=HDSC06250,length=48380>
##contig=<ID=HDSC06251,length=133996>
##contig=<ID=HDSC06252,length=48377>
##contig=<ID=HDSC06253,length=142767>
##contig=<ID=HDSC06254,length=62689>
##contig=<ID=HDSC06255,length=61789>
##contig=<ID=HDSC06256,length=48323>
##contig=<ID=HDSC06257,length=48320>
##contig=<ID=HDSC06258,length=48311>
##contig=<ID=HDSC06259,length=59589>
##contig=<ID=HDSC06260,length=48299>
##contig=<ID=HDSC06261,length=53446>
##contig=<ID=HDSC06262,length=76182>
##contig=<ID=HDSC06263,length=105324>
##contig=<ID=HDSC06264,length=56667>
##contig=<ID=HDSC06265,length=107316>
##contig=<ID=HDSC06266,length=83618>
##contig=<ID=HDSC06267,length=48201>
##contig=<ID=HDSC06268,length=67462>
##contig=<ID=HDSC06269,length=66637>
##contig=<ID=HDSC06270,length=48159>
##contig=<ID=HDSC06271,length=48143>
##contig=<ID=HDSC06272,length=53125>
##contig=<ID=HDSC06273,length=67489>
##contig=<ID=HDSC06274,length=48122>
##contig=<ID=HDSC06275,length=127868>
##contig=<ID=HDSC06276,length=48080>
##contig=<ID=HDSC06277,length=53994>
##contig=<ID=HDSC06278,length=48041>
##contig=<ID=HDSC06279,length=54140>
##contig=<ID=HDSC06280,length=92416>
##contig=<ID=HDSC06281,length=70190>
##contig=<ID=HDSC06282,length=57273>
##contig=<ID=HDSC06283,length=47879>
##contig=<ID=HDSC06284,length=54066>
##contig=<ID=HDSC06285,length=78290>
##contig=<ID=HDSC06286,length=47865>
##contig=<ID=HDSC06287,length=47861>
##contig=<ID=HDSC06288,length=50281>
##contig=<ID=HDSC06289,length=50001>
##contig=<ID=HDSC06290,length=47849>
##contig=<ID=HDSC06291,length=47847>
##contig=<ID=HDSC06292,length=47830>
##contig=<ID=HDSC06293,length=88299>
##contig=<ID=HDSC06294,length=47821>
##contig=<ID=HDSC06295,length=51490>
##contig=<ID=HDSC06296,length=49770>
##contig=<ID=HDSC06297,length=47784>
##contig=<ID=HDSC06298,length=47772>
##contig=<ID=HDSC06299,length=60959>
##contig=<ID=HDSC06300,length=161453>
##contig=<ID=HDSC06301,length=48735>
##contig=<ID=HDSC06302,length=47702>
##contig=<ID=HDSC06303,length=47699>
##contig=<ID=HDSC06304,length=220216>
##contig=<ID=HDSC06305,length=47678>
##contig=<ID=HDSC06306,length=49277>
##contig=<ID=HDSC06307,length=47663>
##contig=<ID=HDSC06308,length=52325>
##contig=<ID=HDSC06309,length=62022>
##contig=<ID=HDSC06310,length=51166>
##contig=<ID=HDSC06311,length=66672>
##contig=<ID=HDSC06312,length=105999>
##contig=<ID=HDSC06313,length=47580>
##contig=<ID=HDSC06314,length=122304>
##contig=<ID=HDSC06315,length=114150>
##contig=<ID=HDSC06316,length=51025>
##contig=<ID=HDSC06317,length=82061>
##contig=<ID=HDSC06318,length=47559>
##contig=<ID=HDSC06319,length=54001>
##contig=<ID=HDSC06320,length=47532>
##contig=<ID=HDSC06321,length=92899>
##contig=<ID=HDSC06322,length=47514>
##contig=<ID=HDSC06323,length=47493>
##contig=<ID=HDSC06324,length=94708>
##contig=<ID=HDSC06325,length=77710>
##contig=<ID=HDSC06326,length=91701>
##contig=<ID=HDSC06327,length=84058>
##contig=<ID=HDSC06328,length=47396>
##contig=<ID=HDSC06329,length=109128>
##contig=<ID=HDSC06330,length=52988>
##contig=<ID=HDSC06331,length=78775>
##contig=<ID=HDSC06332,length=47369>
##contig=<ID=HDSC06333,length=89784>
##contig=<ID=HDSC06334,length=47351>
##contig=<ID=HDSC06335,length=47318>
##contig=<ID=HDSC06336,length=47318>
##contig=<ID=HDSC06337,length=60092>
##contig=<ID=HDSC06338,length=101920>
##contig=<ID=HDSC06339,length=47279>
##contig=<ID=HDSC06340,length=105774>
##contig=<ID=HDSC06341,length=47236>
##contig=<ID=HDSC06342,length=105747>
##contig=<ID=HDSC06343,length=54029>
##contig=<ID=HDSC06344,length=57165>
##contig=<ID=HDSC06345,length=50030>
##contig=<ID=HDSC06346,length=47179>
##contig=<ID=HDSC06347,length=48871>
##contig=<ID=HDSC06348,length=51747>
##contig=<ID=HDSC06349,length=68728>
##contig=<ID=HDSC06350,length=70901>
##contig=<ID=HDSC06351,length=47093>
##contig=<ID=HDSC06352,length=64047>
##contig=<ID=HDSC06353,length=66477>
##contig=<ID=HDSC06354,length=99731>
##contig=<ID=HDSC06355,length=47086>
##contig=<ID=HDSC06356,length=47081>
##contig=<ID=HDSC06357,length=61626>
##contig=<ID=HDSC06358,length=55205>
##contig=<ID=HDSC06359,length=78801>
##contig=<ID=HDSC06360,length=55674>
##contig=<ID=HDSC06361,length=52755>
##contig=<ID=HDSC06362,length=48733>
##contig=<ID=HDSC06363,length=46999>
##contig=<ID=HDSC06364,length=46987>
##contig=<ID=HDSC06365,length=156638>
##contig=<ID=HDSC06366,length=46970>
##contig=<ID=HDSC06367,length=66815>
##contig=<ID=HDSC06368,length=68869>
##contig=<ID=HDSC06369,length=46948>
##contig=<ID=HDSC06370,length=123305>
##contig=<ID=HDSC06371,length=46932>
##contig=<ID=HDSC06372,length=46930>
##contig=<ID=HDSC06373,length=91463>
##contig=<ID=HDSC06374,length=53516>
##contig=<ID=HDSC06375,length=46907>
##contig=<ID=HDSC06376,length=89416>
##contig=<ID=HDSC06377,length=75252>
##contig=<ID=HDSC06378,length=60197>
##contig=<ID=HDSC06379,length=46895>
##contig=<ID=HDSC06380,length=46893>
##contig=<ID=HDSC06381,length=52008>
##contig=<ID=HDSC06382,length=77565>
##contig=<ID=HDSC06383,length=52419>
##contig=<ID=HDSC06384,length=113324>
##contig=<ID=HDSC06385,length=46815>
##contig=<ID=HDSC06386,length=50695>
##contig=<ID=HDSC06387,length=46796>
##contig=<ID=HDSC06388,length=46794>
##contig=<ID=HDSC06389,length=49745>
##contig=<ID=HDSC06390,length=78724>
##contig=<ID=HDSC06391,length=48237>
##contig=<ID=HDSC06392,length=52271>
##contig=<ID=HDSC06393,length=50769>
##contig=<ID=HDSC06394,length=46703>
##contig=<ID=HDSC06395,length=99389>
##contig=<ID=HDSC06396,length=85709>
##contig=<ID=HDSC06397,length=46656>
##contig=<ID=HDSC06398,length=69051>
##contig=<ID=HDSC06399,length=81053>
##contig=<ID=HDSC06400,length=72198>
##contig=<ID=HDSC06401,length=107292>
##contig=<ID=HDSC06402,length=46602>
##contig=<ID=HDSC06403,length=46598>
##contig=<ID=HDSC06404,length=75259>
##contig=<ID=HDSC06405,length=48372>
##contig=<ID=HDSC06406,length=46561>
##contig=<ID=HDSC06407,length=46560>
##contig=<ID=HDSC06408,length=46554>
##contig=<ID=HDSC06409,length=46552>
##contig=<ID=HDSC06410,length=46536>
##contig=<ID=HDSC06411,length=46535>
##contig=<ID=HDSC06412,length=65985>
##contig=<ID=HDSC06413,length=78938>
##contig=<ID=HDSC06414,length=46509>
##contig=<ID=HDSC06415,length=46480>
##contig=<ID=HDSC06416,length=102464>
##contig=<ID=HDSC06417,length=72386>
##contig=<ID=HDSC06418,length=46398>
##contig=<ID=HDSC06419,length=66534>
##contig=<ID=HDSC06420,length=86913>
##contig=<ID=HDSC06421,length=64258>
##contig=<ID=HDSC06422,length=51444>
##contig=<ID=HDSC06423,length=52320>
##contig=<ID=HDSC06424,length=79414>
##contig=<ID=HDSC06425,length=50887>
##contig=<ID=HDSC06426,length=46337>
##contig=<ID=HDSC06427,length=64746>
##contig=<ID=HDSC06428,length=46317>
##contig=<ID=HDSC06429,length=52179>
##contig=<ID=HDSC06430,length=46301>
##contig=<ID=HDSC06431,length=46290>
##contig=<ID=HDSC06432,length=64031>
##contig=<ID=HDSC06433,length=77853>
##contig=<ID=HDSC06434,length=62484>
##contig=<ID=HDSC06435,length=46251>
##contig=<ID=HDSC06436,length=58949>
##contig=<ID=HDSC06437,length=61556>
##contig=<ID=HDSC06438,length=46231>
##contig=<ID=HDSC06439,length=143991>
##contig=<ID=HDSC06440,length=77612>
##contig=<ID=HDSC06441,length=187512>
##contig=<ID=HDSC06442,length=46210>
##contig=<ID=HDSC06443,length=50281>
##contig=<ID=HDSC06444,length=89469>
##contig=<ID=HDSC06445,length=51660>
##contig=<ID=HDSC06446,length=49735>
##contig=<ID=HDSC06447,length=46149>
##contig=<ID=HDSC06448,length=82816>
##contig=<ID=HDSC06449,length=77242>
##contig=<ID=HDSC06450,length=46137>
##contig=<ID=HDSC06451,length=46135>
##contig=<ID=HDSC06452,length=55266>
##contig=<ID=HDSC06453,length=46115>
##contig=<ID=HDSC06454,length=46114>
##contig=<ID=HDSC06455,length=46103>
##contig=<ID=HDSC06456,length=108025>
##contig=<ID=HDSC06457,length=46080>
##contig=<ID=HDSC06458,length=46078>
##contig=<ID=HDSC06459,length=46056>
##contig=<ID=HDSC06460,length=46054>
##contig=<ID=HDSC06461,length=46040>
##contig=<ID=HDSC06462,length=55122>
##contig=<ID=HDSC06463,length=46014>
##contig=<ID=HDSC06464,length=46011>
##contig=<ID=HDSC06465,length=46009>
##contig=<ID=HDSC06466,length=52006>
##contig=<ID=HDSC06467,length=45985>
##contig=<ID=HDSC06468,length=45965>
##contig=<ID=HDSC06469,length=79900>
##contig=<ID=HDSC06470,length=49426>
##contig=<ID=HDSC06471,length=45879>
##contig=<ID=HDSC06472,length=63175>
##contig=<ID=HDSC06473,length=45874>
##contig=<ID=HDSC06474,length=70003>
##contig=<ID=HDSC06475,length=65230>
##contig=<ID=HDSC06476,length=45820>
##contig=<ID=HDSC06477,length=45819>
##contig=<ID=HDSC06478,length=131302>
##contig=<ID=HDSC06479,length=45808>
##contig=<ID=HDSC06480,length=69095>
##contig=<ID=HDSC06481,length=103764>
##contig=<ID=HDSC06482,length=56681>
##contig=<ID=HDSC06483,length=45771>
##contig=<ID=HDSC06484,length=45771>
##contig=<ID=HDSC06485,length=147703>
##contig=<ID=HDSC06486,length=45749>
##contig=<ID=HDSC06487,length=58610>
##contig=<ID=HDSC06488,length=45743>
##contig=<ID=HDSC06489,length=182476>
##contig=<ID=HDSC06490,length=45733>
##contig=<ID=HDSC06491,length=54695>
##contig=<ID=HDSC06492,length=78469>
##contig=<ID=HDSC06493,length=66659>
##contig=<ID=HDSC06494,length=45711>
##contig=<ID=HDSC06495,length=62276>
##contig=<ID=HDSC06496,length=45704>
##contig=<ID=HDSC06497,length=69458>
##contig=<ID=HDSC06498,length=150964>
##contig=<ID=HDSC06499,length=49311>
##contig=<ID=HDSC06500,length=45658>
##contig=<ID=HDSC06501,length=84886>
##contig=<ID=HDSC06502,length=92475>
##contig=<ID=HDSC06503,length=50349>
##contig=<ID=HDSC06504,length=48323>
##contig=<ID=HDSC06505,length=75612>
##contig=<ID=HDSC06506,length=65562>
##contig=<ID=HDSC06507,length=60099>
##contig=<ID=HDSC06508,length=45560>
##contig=<ID=HDSC06509,length=50691>
##contig=<ID=HDSC06510,length=45502>
##contig=<ID=HDSC06511,length=45494>
##contig=<ID=HDSC06512,length=45479>
##contig=<ID=HDSC06513,length=45474>
##contig=<ID=HDSC06514,length=48581>
##contig=<ID=HDSC06515,length=45450>
##contig=<ID=HDSC06516,length=45449>
##contig=<ID=HDSC06517,length=49549>
##contig=<ID=HDSC06518,length=76425>
##contig=<ID=HDSC06519,length=52327>
##contig=<ID=HDSC06520,length=60249>
##contig=<ID=HDSC06521,length=74236>
##contig=<ID=HDSC06522,length=45352>
##contig=<ID=HDSC06523,length=48367>
##contig=<ID=HDSC06524,length=51897>
##contig=<ID=HDSC06525,length=50192>
##contig=<ID=HDSC06526,length=72751>
##contig=<ID=HDSC06527,length=45325>
##contig=<ID=HDSC06528,length=48440>
##contig=<ID=HDSC06529,length=59715>
##contig=<ID=HDSC06530,length=75442>
##contig=<ID=HDSC06531,length=45296>
##contig=<ID=HDSC06532,length=91677>
##contig=<ID=HDSC06533,length=45274>
##contig=<ID=HDSC06534,length=55657>
##contig=<ID=HDSC06535,length=56943>
##contig=<ID=HDSC06536,length=45253>
##contig=<ID=HDSC06537,length=71121>
##contig=<ID=HDSC06538,length=70868>
##contig=<ID=HDSC06539,length=45221>
##contig=<ID=HDSC06540,length=62110>
##contig=<ID=HDSC06541,length=47997>
##contig=<ID=HDSC06542,length=45213>
##contig=<ID=HDSC06543,length=55673>
##contig=<ID=HDSC06544,length=100182>
##contig=<ID=HDSC06545,length=46557>
##contig=<ID=HDSC06546,length=45165>
##contig=<ID=HDSC06547,length=51748>
##contig=<ID=HDSC06548,length=48645>
##contig=<ID=HDSC06549,length=45123>
##contig=<ID=HDSC06550,length=106091>
##contig=<ID=HDSC06551,length=51381>
##contig=<ID=HDSC06552,length=45093>
##contig=<ID=HDSC06553,length=47973>
##contig=<ID=HDSC06554,length=45063>
##contig=<ID=HDSC06555,length=45062>
##contig=<ID=HDSC06556,length=73659>
##contig=<ID=HDSC06557,length=162748>
##contig=<ID=HDSC06558,length=45051>
##contig=<ID=HDSC06559,length=45036>
##contig=<ID=HDSC06560,length=45025>
##contig=<ID=HDSC06561,length=65373>
##contig=<ID=HDSC06562,length=62611>
##contig=<ID=HDSC06563,length=51054>
##contig=<ID=HDSC06564,length=44982>
##contig=<ID=HDSC06565,length=63331>
##contig=<ID=HDSC06566,length=44964>
##contig=<ID=HDSC06567,length=108947>
##contig=<ID=HDSC06568,length=48856>
##contig=<ID=HDSC06569,length=56504>
##contig=<ID=HDSC06570,length=44922>
##contig=<ID=HDSC06571,length=47507>
##contig=<ID=HDSC06572,length=44896>
##contig=<ID=HDSC06573,length=44891>
##contig=<ID=HDSC06574,length=60176>
##contig=<ID=HDSC06575,length=44858>
##contig=<ID=HDSC06576,length=51273>
##contig=<ID=HDSC06577,length=44841>
##contig=<ID=HDSC06578,length=76713>
##contig=<ID=HDSC06579,length=48184>
##contig=<ID=HDSC06580,length=57349>
##contig=<ID=HDSC06581,length=78608>
##contig=<ID=HDSC06582,length=53594>
##contig=<ID=HDSC06583,length=44771>
##contig=<ID=HDSC06584,length=113916>
##contig=<ID=HDSC06585,length=55634>
##contig=<ID=HDSC06586,length=50063>
##contig=<ID=HDSC06587,length=44727>
##contig=<ID=HDSC06588,length=44718>
##contig=<ID=HDSC06589,length=52706>
##contig=<ID=HDSC06590,length=60987>
##contig=<ID=HDSC06591,length=44697>
##contig=<ID=HDSC06592,length=59339>
##contig=<ID=HDSC06593,length=44680>
##contig=<ID=HDSC06594,length=74648>
##contig=<ID=HDSC06595,length=67445>
##contig=<ID=HDSC06596,length=44658>
##contig=<ID=HDSC06597,length=52778>
##contig=<ID=HDSC06598,length=54286>
##contig=<ID=HDSC06599,length=70881>
##contig=<ID=HDSC06600,length=88198>
##contig=<ID=HDSC06601,length=44590>
##contig=<ID=HDSC06602,length=49884>
##contig=<ID=HDSC06603,length=74281>
##contig=<ID=HDSC06604,length=57196>
##contig=<ID=HDSC06605,length=44568>
##contig=<ID=HDSC06606,length=44561>
##contig=<ID=HDSC06607,length=70867>
##contig=<ID=HDSC06608,length=68366>
##contig=<ID=HDSC06609,length=60444>
##contig=<ID=HDSC06610,length=44523>
##contig=<ID=HDSC06611,length=54134>
##contig=<ID=HDSC06612,length=44492>
##contig=<ID=HDSC06613,length=44476>
##contig=<ID=HDSC06614,length=95390>
##contig=<ID=HDSC06615,length=44461>
##contig=<ID=HDSC06616,length=44461>
##contig=<ID=HDSC06617,length=60065>
##contig=<ID=HDSC06618,length=44449>
##contig=<ID=HDSC06619,length=45756>
##contig=<ID=HDSC06620,length=88925>
##contig=<ID=HDSC06621,length=44438>
##contig=<ID=HDSC06622,length=74022>
##contig=<ID=HDSC06623,length=46045>
##contig=<ID=HDSC06624,length=71624>
##contig=<ID=HDSC06625,length=76988>
##contig=<ID=HDSC06626,length=44348>
##contig=<ID=HDSC06627,length=75109>
##contig=<ID=HDSC06628,length=44338>
##contig=<ID=HDSC06629,length=55001>
##contig=<ID=HDSC06630,length=44325>
##contig=<ID=HDSC06631,length=44322>
##contig=<ID=HDSC06632,length=44313>
##contig=<ID=HDSC06633,length=44311>
##contig=<ID=HDSC06634,length=62591>
##contig=<ID=HDSC06635,length=57460>
##contig=<ID=HDSC06636,length=44298>
##contig=<ID=HDSC06637,length=57905>
##contig=<ID=HDSC06638,length=57910>
##contig=<ID=HDSC06639,length=85662>
##contig=<ID=HDSC06640,length=52486>
##contig=<ID=HDSC06641,length=79499>
##contig=<ID=HDSC06642,length=50487>
##contig=<ID=HDSC06643,length=44211>
##contig=<ID=HDSC06644,length=52822>
##contig=<ID=HDSC06645,length=68732>
##contig=<ID=HDSC06646,length=80900>
##contig=<ID=HDSC06647,length=56561>
##contig=<ID=HDSC06648,length=44167>
##contig=<ID=HDSC06649,length=44165>
##contig=<ID=HDSC06650,length=58552>
##contig=<ID=HDSC06651,length=44138>
##contig=<ID=HDSC06652,length=75288>
##contig=<ID=HDSC06653,length=47981>
##contig=<ID=HDSC06654,length=117768>
##contig=<ID=HDSC06655,length=46639>
##contig=<ID=HDSC06656,length=80600>
##contig=<ID=HDSC06657,length=47283>
##contig=<ID=HDSC06658,length=82173>
##contig=<ID=HDSC06659,length=48888>
##contig=<ID=HDSC06660,length=66866>
##contig=<ID=HDSC06661,length=72276>
##contig=<ID=HDSC06662,length=62436>
##contig=<ID=HDSC06663,length=96210>
##contig=<ID=HDSC06664,length=56808>
##contig=<ID=HDSC06665,length=74547>
##contig=<ID=HDSC06666,length=43854>
##contig=<ID=HDSC06667,length=156717>
##contig=<ID=HDSC06668,length=52089>
##contig=<ID=HDSC06669,length=43800>
##contig=<ID=HDSC06670,length=50329>
##contig=<ID=HDSC06671,length=43783>
##contig=<ID=HDSC06672,length=43780>
##contig=<ID=HDSC06673,length=43779>
##contig=<ID=HDSC06674,length=65278>
##contig=<ID=HDSC06675,length=43747>
##contig=<ID=HDSC06676,length=55315>
##contig=<ID=HDSC06677,length=47870>
##contig=<ID=HDSC06678,length=43739>
##contig=<ID=HDSC06679,length=43739>
##contig=<ID=HDSC06680,length=43737>
##contig=<ID=HDSC06681,length=55324>
##contig=<ID=HDSC06682,length=99246>
##contig=<ID=HDSC06683,length=80091>
##contig=<ID=HDSC06684,length=43700>
##contig=<ID=HDSC06685,length=111894>
##contig=<ID=HDSC06686,length=85571>
##contig=<ID=HDSC06687,length=158718>
##contig=<ID=HDSC06688,length=46226>
##contig=<ID=HDSC06689,length=73319>
##contig=<ID=HDSC06690,length=43655>
##contig=<ID=HDSC06691,length=43653>
##contig=<ID=HDSC06692,length=43650>
##contig=<ID=HDSC06693,length=44685>
##contig=<ID=HDSC06694,length=43622>
##contig=<ID=HDSC06695,length=53567>
##contig=<ID=HDSC06696,length=64983>
##contig=<ID=HDSC06697,length=65754>
##contig=<ID=HDSC06698,length=46486>
##contig=<ID=HDSC06699,length=72352>
##contig=<ID=HDSC06700,length=83300>
##contig=<ID=HDSC06701,length=43558>
##contig=<ID=HDSC06702,length=51728>
##contig=<ID=HDSC06703,length=96778>
##contig=<ID=HDSC06704,length=43521>
##contig=<ID=HDSC06705,length=51080>
##contig=<ID=HDSC06706,length=68443>
##contig=<ID=HDSC06707,length=127936>
##contig=<ID=HDSC06708,length=43470>
##contig=<ID=HDSC06709,length=43456>
##contig=<ID=HDSC06710,length=46350>
##contig=<ID=HDSC06711,length=70251>
##contig=<ID=HDSC06712,length=46989>
##contig=<ID=HDSC06713,length=43428>
##contig=<ID=HDSC06714,length=56360>
##contig=<ID=HDSC06715,length=47017>
##contig=<ID=HDSC06716,length=66956>
##contig=<ID=HDSC06717,length=75533>
##contig=<ID=HDSC06718,length=43329>
##contig=<ID=HDSC06719,length=43329>
##contig=<ID=HDSC06720,length=43323>
##contig=<ID=HDSC06721,length=43311>
##contig=<ID=HDSC06722,length=107760>
##contig=<ID=HDSC06723,length=98818>
##contig=<ID=HDSC06724,length=43274>
##contig=<ID=HDSC06725,length=43273>
##contig=<ID=HDSC06726,length=46374>
##contig=<ID=HDSC06727,length=87970>
##contig=<ID=HDSC06728,length=61623>
##contig=<ID=HDSC06729,length=49300>
##contig=<ID=HDSC06730,length=57796>
##contig=<ID=HDSC06731,length=43234>
##contig=<ID=HDSC06732,length=43222>
##contig=<ID=HDSC06733,length=43200>
##contig=<ID=HDSC06734,length=43190>
##contig=<ID=HDSC06735,length=43164>
##contig=<ID=HDSC06736,length=43154>
##contig=<ID=HDSC06737,length=72514>
##contig=<ID=HDSC06738,length=78859>
##contig=<ID=HDSC06739,length=101925>
##contig=<ID=HDSC06740,length=43130>
##contig=<ID=HDSC06741,length=43090>
##contig=<ID=HDSC06742,length=43090>
##contig=<ID=HDSC06743,length=67190>
##contig=<ID=HDSC06744,length=92293>
##contig=<ID=HDSC06745,length=138222>
##contig=<ID=HDSC06746,length=50639>
##contig=<ID=HDSC06747,length=51883>
##contig=<ID=HDSC06748,length=55518>
##contig=<ID=HDSC06749,length=43013>
##contig=<ID=HDSC06750,length=51018>
##contig=<ID=HDSC06751,length=43005>
##contig=<ID=HDSC06752,length=100538>
##contig=<ID=HDSC06753,length=42995>
##contig=<ID=HDSC06754,length=53159>
##contig=<ID=HDSC06755,length=84262>
##contig=<ID=HDSC06756,length=84478>
##contig=<ID=HDSC06757,length=67502>
##contig=<ID=HDSC06758,length=56996>
##contig=<ID=HDSC06759,length=77008>
##contig=<ID=HDSC06760,length=42917>
##contig=<ID=HDSC06761,length=169912>
##contig=<ID=HDSC06762,length=48113>
##contig=<ID=HDSC06763,length=47065>
##contig=<ID=HDSC06764,length=42842>
##contig=<ID=HDSC06765,length=51274>
##contig=<ID=HDSC06766,length=42831>
##contig=<ID=HDSC06767,length=77534>
##contig=<ID=HDSC06768,length=54760>
##contig=<ID=HDSC06769,length=42812>
##contig=<ID=HDSC06770,length=42803>
##contig=<ID=HDSC06771,length=42790>
##contig=<ID=HDSC06772,length=53194>
##contig=<ID=HDSC06773,length=56373>
##contig=<ID=HDSC06774,length=124460>
##contig=<ID=HDSC06775,length=64406>
##contig=<ID=HDSC06776,length=42733>
##contig=<ID=HDSC06777,length=146645>
##contig=<ID=HDSC06778,length=42723>
##contig=<ID=HDSC06779,length=42719>
##contig=<ID=HDSC06780,length=77281>
##contig=<ID=HDSC06781,length=61994>
##contig=<ID=HDSC06782,length=77133>
##contig=<ID=HDSC06783,length=42660>
##contig=<ID=HDSC06784,length=60092>
##contig=<ID=HDSC06785,length=42652>
##contig=<ID=HDSC06786,length=48131>
##contig=<ID=HDSC06787,length=42625>
##contig=<ID=HDSC06788,length=58037>
##contig=<ID=HDSC06789,length=47862>
##contig=<ID=HDSC06790,length=88732>
##contig=<ID=HDSC06791,length=42604>
##contig=<ID=HDSC06792,length=42596>
##contig=<ID=HDSC06793,length=42593>
##contig=<ID=HDSC06794,length=144591>
##contig=<ID=HDSC06795,length=44596>
##contig=<ID=HDSC06796,length=46454>
##contig=<ID=HDSC06797,length=49075>
##contig=<ID=HDSC06798,length=89459>
##contig=<ID=HDSC06799,length=77925>
##contig=<ID=HDSC06800,length=42430>
##contig=<ID=HDSC06801,length=42426>
##contig=<ID=HDSC06802,length=42386>
##contig=<ID=HDSC06803,length=42383>
##contig=<ID=HDSC06804,length=42368>
##contig=<ID=HDSC06805,length=55510>
##contig=<ID=HDSC06806,length=56366>
##contig=<ID=HDSC06807,length=63949>
##contig=<ID=HDSC06808,length=75679>
##contig=<ID=HDSC06809,length=75922>
##contig=<ID=HDSC06810,length=61884>
##contig=<ID=HDSC06811,length=62536>
##contig=<ID=HDSC06812,length=42260>
##contig=<ID=HDSC06813,length=57753>
##contig=<ID=HDSC06814,length=67877>
##contig=<ID=HDSC06815,length=42212>
##contig=<ID=HDSC06816,length=42203>
##contig=<ID=HDSC06817,length=57580>
##contig=<ID=HDSC06818,length=48927>
##contig=<ID=HDSC06819,length=154790>
##contig=<ID=HDSC06820,length=42195>
##contig=<ID=HDSC06821,length=79227>
##contig=<ID=HDSC06822,length=47758>
##contig=<ID=HDSC06823,length=42152>
##contig=<ID=HDSC06824,length=74794>
##contig=<ID=HDSC06825,length=47492>
##contig=<ID=HDSC06826,length=58177>
##contig=<ID=HDSC06827,length=70966>
##contig=<ID=HDSC06828,length=42084>
##contig=<ID=HDSC06829,length=56832>
##contig=<ID=HDSC06830,length=42075>
##contig=<ID=HDSC06831,length=76974>
##contig=<ID=HDSC06832,length=66877>
##contig=<ID=HDSC06833,length=50191>
##contig=<ID=HDSC06834,length=49095>
##contig=<ID=HDSC06835,length=201508>
##contig=<ID=HDSC06836,length=74437>
##contig=<ID=HDSC06837,length=45697>
##contig=<ID=HDSC06838,length=67044>
##contig=<ID=HDSC06839,length=58084>
##contig=<ID=HDSC06840,length=79555>
##contig=<ID=HDSC06841,length=41964>
##contig=<ID=HDSC06842,length=41957>
##contig=<ID=HDSC06843,length=43282>
##contig=<ID=HDSC06844,length=54093>
##contig=<ID=HDSC06845,length=55376>
##contig=<ID=HDSC06846,length=55217>
##contig=<ID=HDSC06847,length=41918>
##contig=<ID=HDSC06848,length=41913>
##contig=<ID=HDSC06849,length=99850>
##contig=<ID=HDSC06850,length=41847>
##contig=<ID=HDSC06851,length=66733>
##contig=<ID=HDSC06852,length=58697>
##contig=<ID=HDSC06853,length=42875>
##contig=<ID=HDSC06854,length=43953>
##contig=<ID=HDSC06855,length=41829>
##contig=<ID=HDSC06856,length=41798>
##contig=<ID=HDSC06857,length=44672>
##contig=<ID=HDSC06858,length=69490>
##contig=<ID=HDSC06859,length=41776>
##contig=<ID=HDSC06860,length=41760>
##contig=<ID=HDSC06861,length=41757>
##contig=<ID=HDSC06862,length=41753>
##contig=<ID=HDSC06863,length=110502>
##contig=<ID=HDSC06864,length=41728>
##contig=<ID=HDSC06865,length=53367>
##contig=<ID=HDSC06866,length=78298>
##contig=<ID=HDSC06867,length=64962>
##contig=<ID=HDSC06868,length=77611>
##contig=<ID=HDSC06869,length=41703>
##contig=<ID=HDSC06870,length=73824>
##contig=<ID=HDSC06871,length=41694>
##contig=<ID=HDSC06872,length=52747>
##contig=<ID=HDSC06873,length=41691>
##contig=<ID=HDSC06874,length=67760>
##contig=<ID=HDSC06875,length=83616>
##contig=<ID=HDSC06876,length=41679>
##contig=<ID=HDSC06877,length=73635>
##contig=<ID=HDSC06878,length=41666>
##contig=<ID=HDSC06879,length=41656>
##contig=<ID=HDSC06880,length=57605>
##contig=<ID=HDSC06881,length=59665>
##contig=<ID=HDSC06882,length=41635>
##contig=<ID=HDSC06883,length=41618>
##contig=<ID=HDSC06884,length=76336>
##contig=<ID=HDSC06885,length=41614>
##contig=<ID=HDSC06886,length=92509>
##contig=<ID=HDSC06887,length=122778>
##contig=<ID=HDSC06888,length=64412>
##contig=<ID=HDSC06889,length=92696>
##contig=<ID=HDSC06890,length=141820>
##contig=<ID=HDSC06891,length=59410>
##contig=<ID=HDSC06892,length=47469>
##contig=<ID=HDSC06893,length=90610>
##contig=<ID=HDSC06894,length=41562>
##contig=<ID=HDSC06895,length=44379>
##contig=<ID=HDSC06896,length=116722>
##contig=<ID=HDSC06897,length=41536>
##contig=<ID=HDSC06898,length=71663>
##contig=<ID=HDSC06899,length=46869>
##contig=<ID=HDSC06900,length=41522>
##contig=<ID=HDSC06901,length=41521>
##contig=<ID=HDSC06902,length=50827>
##contig=<ID=HDSC06903,length=41495>
##contig=<ID=HDSC06904,length=41491>
##contig=<ID=HDSC06905,length=47310>
##contig=<ID=HDSC06906,length=50046>
##contig=<ID=HDSC06907,length=41455>
##contig=<ID=HDSC06908,length=48358>
##contig=<ID=HDSC06909,length=46224>
##contig=<ID=HDSC06910,length=56152>
##contig=<ID=HDSC06911,length=47800>
##contig=<ID=HDSC06912,length=66701>
##contig=<ID=HDSC06913,length=56832>
##contig=<ID=HDSC06914,length=97906>
##contig=<ID=HDSC06915,length=89666>
##contig=<ID=HDSC06916,length=42772>
##contig=<ID=HDSC06917,length=42572>
##contig=<ID=HDSC06918,length=59918>
##contig=<ID=HDSC06919,length=41354>
##contig=<ID=HDSC06920,length=47683>
##contig=<ID=HDSC06921,length=51424>
##contig=<ID=HDSC06922,length=41337>
##contig=<ID=HDSC06923,length=84211>
##contig=<ID=HDSC06924,length=41328>
##contig=<ID=HDSC06925,length=43205>
##contig=<ID=HDSC06926,length=45484>
##contig=<ID=HDSC06927,length=45640>
##contig=<ID=HDSC06928,length=124432>
##contig=<ID=HDSC06929,length=41308>
##contig=<ID=HDSC06930,length=41290>
##contig=<ID=HDSC06931,length=45196>
##contig=<ID=HDSC06932,length=72247>
##contig=<ID=HDSC06933,length=56579>
##contig=<ID=HDSC06934,length=41265>
##contig=<ID=HDSC06935,length=94579>
##contig=<ID=HDSC06936,length=70460>
##contig=<ID=HDSC06937,length=41206>
##contig=<ID=HDSC06938,length=113242>
##contig=<ID=HDSC06939,length=41197>
##contig=<ID=HDSC06940,length=41197>
##contig=<ID=HDSC06941,length=51943>
##contig=<ID=HDSC06942,length=42759>
##contig=<ID=HDSC06943,length=96267>
##contig=<ID=HDSC06944,length=153849>
##contig=<ID=HDSC06945,length=41164>
##contig=<ID=HDSC06946,length=41159>
##contig=<ID=HDSC06947,length=41151>
##contig=<ID=HDSC06948,length=41143>
##contig=<ID=HDSC06949,length=46201>
##contig=<ID=HDSC06950,length=81402>
##contig=<ID=HDSC06951,length=41125>
##contig=<ID=HDSC06952,length=41103>
##contig=<ID=HDSC06953,length=41007>
##contig=<ID=HDSC06954,length=67844>
##contig=<ID=HDSC06955,length=74494>
##contig=<ID=HDSC06956,length=50794>
##contig=<ID=HDSC06957,length=125812>
##contig=<ID=HDSC06958,length=48745>
##contig=<ID=HDSC06959,length=47499>
##contig=<ID=HDSC06960,length=59596>
##contig=<ID=HDSC06961,length=42030>
##contig=<ID=HDSC06962,length=147330>
##contig=<ID=HDSC06963,length=40874>
##contig=<ID=HDSC06964,length=40873>
##contig=<ID=HDSC06965,length=43503>
##contig=<ID=HDSC06966,length=40864>
##contig=<ID=HDSC06967,length=46387>
##contig=<ID=HDSC06968,length=40848>
##contig=<ID=HDSC06969,length=87782>
##contig=<ID=HDSC06970,length=85661>
##contig=<ID=HDSC06971,length=41952>
##contig=<ID=HDSC06972,length=63745>
##contig=<ID=HDSC06973,length=43789>
##contig=<ID=HDSC06974,length=88309>
##contig=<ID=HDSC06975,length=40820>
##contig=<ID=HDSC06976,length=40810>
##contig=<ID=HDSC06977,length=85917>
##contig=<ID=HDSC06978,length=40791>
##contig=<ID=HDSC06979,length=46188>
##contig=<ID=HDSC06980,length=40766>
##contig=<ID=HDSC06981,length=93446>
##contig=<ID=HDSC06982,length=40762>
##contig=<ID=HDSC06983,length=48107>
##contig=<ID=HDSC06984,length=66975>
##contig=<ID=HDSC06985,length=40739>
##contig=<ID=HDSC06986,length=44005>
##contig=<ID=HDSC06987,length=54528>
##contig=<ID=HDSC06988,length=52537>
##contig=<ID=HDSC06989,length=103689>
##contig=<ID=HDSC06990,length=56214>
##contig=<ID=HDSC06991,length=48270>
##contig=<ID=HDSC06992,length=66164>
##contig=<ID=HDSC06993,length=40679>
##contig=<ID=HDSC06994,length=66252>
##contig=<ID=HDSC06995,length=66227>
##contig=<ID=HDSC06996,length=64606>
##contig=<ID=HDSC06997,length=66351>
##contig=<ID=HDSC06998,length=67568>
##contig=<ID=HDSC06999,length=79825>
##contig=<ID=HDSC07000,length=71309>
##contig=<ID=HDSC07001,length=40596>
##contig=<ID=HDSC07002,length=67446>
##contig=<ID=HDSC07003,length=40565>
##contig=<ID=HDSC07004,length=55739>
##contig=<ID=HDSC07005,length=118516>
##contig=<ID=HDSC07006,length=40537>
##contig=<ID=HDSC07007,length=40522>
##contig=<ID=HDSC07008,length=111018>
##contig=<ID=HDSC07009,length=40512>
##contig=<ID=HDSC07010,length=74908>
##contig=<ID=HDSC07011,length=40488>
##contig=<ID=HDSC07012,length=43377>
##contig=<ID=HDSC07013,length=40482>
##contig=<ID=HDSC07014,length=63391>
##contig=<ID=HDSC07015,length=43763>
##contig=<ID=HDSC07016,length=70015>
##contig=<ID=HDSC07017,length=85833>
##contig=<ID=HDSC07018,length=45545>
##contig=<ID=HDSC07019,length=47475>
##contig=<ID=HDSC07020,length=40424>
##contig=<ID=HDSC07021,length=51209>
##contig=<ID=HDSC07022,length=49813>
##contig=<ID=HDSC07023,length=124491>
##contig=<ID=HDSC07024,length=133700>
##contig=<ID=HDSC07025,length=50584>
##contig=<ID=HDSC07026,length=53434>
##contig=<ID=HDSC07027,length=40347>
##contig=<ID=HDSC07028,length=40340>
##contig=<ID=HDSC07029,length=70967>
##contig=<ID=HDSC07030,length=74538>
##contig=<ID=HDSC07031,length=42199>
##contig=<ID=HDSC07032,length=40325>
##contig=<ID=HDSC07033,length=44629>
##contig=<ID=HDSC07034,length=64707>
##contig=<ID=HDSC07035,length=98099>
##contig=<ID=HDSC07036,length=49985>
##contig=<ID=HDSC07037,length=52061>
##contig=<ID=HDSC07038,length=56909>
##contig=<ID=HDSC07039,length=60606>
##contig=<ID=HDSC07040,length=64681>
##contig=<ID=HDSC07041,length=40258>
##contig=<ID=HDSC07042,length=86596>
##contig=<ID=HDSC07043,length=40234>
##contig=<ID=HDSC07044,length=64727>
##contig=<ID=HDSC07045,length=40222>
##contig=<ID=HDSC07046,length=40215>
##contig=<ID=HDSC07047,length=77586>
##contig=<ID=HDSC07048,length=84689>
##contig=<ID=HDSC07049,length=105222>
##contig=<ID=HDSC07050,length=43615>
##contig=<ID=HDSC07051,length=40152>
##contig=<ID=HDSC07052,length=53961>
##contig=<ID=HDSC07053,length=41530>
##contig=<ID=HDSC07054,length=103241>
##contig=<ID=HDSC07055,length=59436>
##contig=<ID=HDSC07056,length=40113>
##contig=<ID=HDSC07057,length=90313>
##contig=<ID=HDSC07058,length=40086>
##contig=<ID=HDSC07059,length=40082>
##contig=<ID=HDSC07060,length=61160>
##contig=<ID=HDSC07061,length=40071>
##contig=<ID=HDSC07062,length=50236>
##contig=<ID=HDSC07063,length=52149>
##contig=<ID=HDSC07064,length=40048>
##contig=<ID=HDSC07065,length=126933>
##contig=<ID=HDSC07066,length=85086>
##contig=<ID=HDSC07067,length=52166>
##contig=<ID=HDSC07068,length=40015>
##contig=<ID=HDSC07069,length=43857>
##contig=<ID=HDSC07070,length=40014>
##contig=<ID=HDSC07071,length=40009>
##contig=<ID=HDSC07072,length=46085>
##contig=<ID=HDSC07073,length=59499>
##contig=<ID=HDSC07074,length=39984>
##contig=<ID=HDSC07075,length=64177>
##contig=<ID=HDSC07076,length=39957>
##contig=<ID=HDSC07077,length=82378>
##contig=<ID=HDSC07078,length=39955>
##contig=<ID=HDSC07079,length=52097>
##contig=<ID=HDSC07080,length=50549>
##contig=<ID=HDSC07081,length=91467>
##contig=<ID=HDSC07082,length=65148>
##contig=<ID=HDSC07083,length=39911>
##contig=<ID=HDSC07084,length=54036>
##contig=<ID=HDSC07085,length=57165>
##contig=<ID=HDSC07086,length=58525>
##contig=<ID=HDSC07087,length=39892>
##contig=<ID=HDSC07088,length=56586>
##contig=<ID=HDSC07089,length=76723>
##contig=<ID=HDSC07090,length=46621>
##contig=<ID=HDSC07091,length=39840>
##contig=<ID=HDSC07092,length=60813>
##contig=<ID=HDSC07093,length=39808>
##contig=<ID=HDSC07094,length=74617>
##contig=<ID=HDSC07095,length=41251>
##contig=<ID=HDSC07096,length=105697>
##contig=<ID=HDSC07097,length=81400>
##contig=<ID=HDSC07098,length=39777>
##contig=<ID=HDSC07099,length=39775>
##contig=<ID=HDSC07100,length=57910>
##contig=<ID=HDSC07101,length=75433>
##contig=<ID=HDSC07102,length=39717>
##contig=<ID=HDSC07103,length=47133>
##contig=<ID=HDSC07104,length=41530>
##contig=<ID=HDSC07105,length=48786>
##contig=<ID=HDSC07106,length=51689>
##contig=<ID=HDSC07107,length=39695>
##contig=<ID=HDSC07108,length=50460>
##contig=<ID=HDSC07109,length=68244>
##contig=<ID=HDSC07110,length=56986>
##contig=<ID=HDSC07111,length=58925>
##contig=<ID=HDSC07112,length=41844>
##contig=<ID=HDSC07113,length=53560>
##contig=<ID=HDSC07114,length=39631>
##contig=<ID=HDSC07115,length=39617>
##contig=<ID=HDSC07116,length=74274>
##contig=<ID=HDSC07117,length=39608>
##contig=<ID=HDSC07118,length=39600>
##contig=<ID=HDSC07119,length=39588>
##contig=<ID=HDSC07120,length=67406>
##contig=<ID=HDSC07121,length=39555>
##contig=<ID=HDSC07122,length=39533>
##contig=<ID=HDSC07123,length=39519>
##contig=<ID=HDSC07124,length=39515>
##contig=<ID=HDSC07125,length=51881>
##contig=<ID=HDSC07126,length=63205>
##contig=<ID=HDSC07127,length=39507>
##contig=<ID=HDSC07128,length=39481>
##contig=<ID=HDSC07129,length=114111>
##contig=<ID=HDSC07130,length=48404>
##contig=<ID=HDSC07131,length=39420>
##contig=<ID=HDSC07132,length=62881>
##contig=<ID=HDSC07133,length=90631>
##contig=<ID=HDSC07134,length=39388>
##contig=<ID=HDSC07135,length=44256>
##contig=<ID=HDSC07136,length=41708>
##contig=<ID=HDSC07137,length=50698>
##contig=<ID=HDSC07138,length=95082>
##contig=<ID=HDSC07139,length=39374>
##contig=<ID=HDSC07140,length=39372>
##contig=<ID=HDSC07141,length=53994>
##contig=<ID=HDSC07142,length=46055>
##contig=<ID=HDSC07143,length=39352>
##contig=<ID=HDSC07144,length=39352>
##contig=<ID=HDSC07145,length=46484>
##contig=<ID=HDSC07146,length=57075>
##contig=<ID=HDSC07147,length=39318>
##contig=<ID=HDSC07148,length=58060>
##contig=<ID=HDSC07149,length=61564>
##contig=<ID=HDSC07150,length=39307>
##contig=<ID=HDSC07151,length=39287>
##contig=<ID=HDSC07152,length=41615>
##contig=<ID=HDSC07153,length=67385>
##contig=<ID=HDSC07154,length=46452>
##contig=<ID=HDSC07155,length=45627>
##contig=<ID=HDSC07156,length=71107>
##contig=<ID=HDSC07157,length=98775>
##contig=<ID=HDSC07158,length=54890>
##contig=<ID=HDSC07159,length=74079>
##contig=<ID=HDSC07160,length=46103>
##contig=<ID=HDSC07161,length=39158>
##contig=<ID=HDSC07162,length=39158>
##contig=<ID=HDSC07163,length=49844>
##contig=<ID=HDSC07164,length=44302>
##contig=<ID=HDSC07165,length=55357>
##contig=<ID=HDSC07166,length=39112>
##contig=<ID=HDSC07167,length=39101>
##contig=<ID=HDSC07168,length=39091>
##contig=<ID=HDSC07169,length=39087>
##contig=<ID=HDSC07170,length=39080>
##contig=<ID=HDSC07171,length=48197>
##contig=<ID=HDSC07172,length=40208>
##contig=<ID=HDSC07173,length=96743>
##contig=<ID=HDSC07174,length=39030>
##contig=<ID=HDSC07175,length=65094>
##contig=<ID=HDSC07176,length=58836>
##contig=<ID=HDSC07177,length=39024>
##contig=<ID=HDSC07178,length=88587>
##contig=<ID=HDSC07179,length=78553>
##contig=<ID=HDSC07180,length=47705>
##contig=<ID=HDSC07181,length=45171>
##contig=<ID=HDSC07182,length=38950>
##contig=<ID=HDSC07183,length=65839>
##contig=<ID=HDSC07184,length=54375>
##contig=<ID=HDSC07185,length=38910>
##contig=<ID=HDSC07186,length=118280>
##contig=<ID=HDSC07187,length=38899>
##contig=<ID=HDSC07188,length=74333>
##contig=<ID=HDSC07189,length=111534>
##contig=<ID=HDSC07190,length=38864>
##contig=<ID=HDSC07191,length=53034>
##contig=<ID=HDSC07192,length=38837>
##contig=<ID=HDSC07193,length=64516>
##contig=<ID=HDSC07194,length=38827>
##contig=<ID=HDSC07195,length=48908>
##contig=<ID=HDSC07196,length=38810>
##contig=<ID=HDSC07197,length=59467>
##contig=<ID=HDSC07198,length=59652>
##contig=<ID=HDSC07199,length=38782>
##contig=<ID=HDSC07200,length=233217>
##contig=<ID=HDSC07201,length=59515>
##contig=<ID=HDSC07202,length=38751>
##contig=<ID=HDSC07203,length=60969>
##contig=<ID=HDSC07204,length=55156>
##contig=<ID=HDSC07205,length=38741>
##contig=<ID=HDSC07206,length=66485>
##contig=<ID=HDSC07207,length=38703>
##contig=<ID=HDSC07208,length=122106>
##contig=<ID=HDSC07209,length=38702>
##contig=<ID=HDSC07210,length=46269>
##contig=<ID=HDSC07211,length=42588>
##contig=<ID=HDSC07212,length=43548>
##contig=<ID=HDSC07213,length=60181>
##contig=<ID=HDSC07214,length=38678>
##contig=<ID=HDSC07215,length=93160>
##contig=<ID=HDSC07216,length=62132>
##contig=<ID=HDSC07217,length=78432>
##contig=<ID=HDSC07218,length=82163>
##contig=<ID=HDSC07219,length=38623>
##contig=<ID=HDSC07220,length=72280>
##contig=<ID=HDSC07221,length=38605>
##contig=<ID=HDSC07222,length=103870>
##contig=<ID=HDSC07223,length=74278>
##contig=<ID=HDSC07224,length=38575>
##contig=<ID=HDSC07225,length=43331>
##contig=<ID=HDSC07226,length=38550>
##contig=<ID=HDSC07227,length=38549>
##contig=<ID=HDSC07228,length=71735>
##contig=<ID=HDSC07229,length=38513>
##contig=<ID=HDSC07230,length=40206>
##contig=<ID=HDSC07231,length=39675>
##contig=<ID=HDSC07232,length=38504>
##contig=<ID=HDSC07233,length=43622>
##contig=<ID=HDSC07234,length=38475>
##contig=<ID=HDSC07235,length=46687>
##contig=<ID=HDSC07236,length=38473>
##contig=<ID=HDSC07237,length=65359>
##contig=<ID=HDSC07238,length=38461>
##contig=<ID=HDSC07239,length=41547>
##contig=<ID=HDSC07240,length=79719>
##contig=<ID=HDSC07241,length=40832>
##contig=<ID=HDSC07242,length=39685>
##contig=<ID=HDSC07243,length=38433>
##contig=<ID=HDSC07244,length=52118>
##contig=<ID=HDSC07245,length=40632>
##contig=<ID=HDSC07246,length=38428>
##contig=<ID=HDSC07247,length=101178>
##contig=<ID=HDSC07248,length=48481>
##contig=<ID=HDSC07249,length=69124>
##contig=<ID=HDSC07250,length=44199>
##contig=<ID=HDSC07251,length=81472>
##contig=<ID=HDSC07252,length=38385>
##contig=<ID=HDSC07253,length=40932>
##contig=<ID=HDSC07254,length=44731>
##contig=<ID=HDSC07255,length=38360>
##contig=<ID=HDSC07256,length=38354>
##contig=<ID=HDSC07257,length=70382>
##contig=<ID=HDSC07258,length=45381>
##contig=<ID=HDSC07259,length=38344>
##contig=<ID=HDSC07260,length=38343>
##contig=<ID=HDSC07261,length=48306>
##contig=<ID=HDSC07262,length=44461>
##contig=<ID=HDSC07263,length=80859>
##contig=<ID=HDSC07264,length=46000>
##contig=<ID=HDSC07265,length=38280>
##contig=<ID=HDSC07266,length=60501>
##contig=<ID=HDSC07267,length=38273>
##contig=<ID=HDSC07268,length=80565>
##contig=<ID=HDSC07269,length=38261>
##contig=<ID=HDSC07270,length=83514>
##contig=<ID=HDSC07271,length=70079>
##contig=<ID=HDSC07272,length=52070>
##contig=<ID=HDSC07273,length=38208>
##contig=<ID=HDSC07274,length=41097>
##contig=<ID=HDSC07275,length=62868>
##contig=<ID=HDSC07276,length=38188>
##contig=<ID=HDSC07277,length=45954>
##contig=<ID=HDSC07278,length=48699>
##contig=<ID=HDSC07279,length=42893>
##contig=<ID=HDSC07280,length=39287>
##contig=<ID=HDSC07281,length=39692>
##contig=<ID=HDSC07282,length=41287>
##contig=<ID=HDSC07283,length=40777>
##contig=<ID=HDSC07284,length=38139>
##contig=<ID=HDSC07285,length=38113>
##contig=<ID=HDSC07286,length=38092>
##contig=<ID=HDSC07287,length=63189>
##contig=<ID=HDSC07288,length=38074>
##contig=<ID=HDSC07289,length=56575>
##contig=<ID=HDSC07290,length=46725>
##contig=<ID=HDSC07291,length=88719>
##contig=<ID=HDSC07292,length=68525>
##contig=<ID=HDSC07293,length=38049>
##contig=<ID=HDSC07294,length=105482>
##contig=<ID=HDSC07295,length=38048>
##contig=<ID=HDSC07296,length=38046>
##contig=<ID=HDSC07297,length=57314>
##contig=<ID=HDSC07298,length=56501>
##contig=<ID=HDSC07299,length=50040>
##contig=<ID=HDSC07300,length=38014>
##contig=<ID=HDSC07301,length=38002>
##contig=<ID=HDSC07302,length=53190>
##contig=<ID=HDSC07303,length=62234>
##contig=<ID=HDSC07304,length=39219>
##contig=<ID=HDSC07305,length=37984>
##contig=<ID=HDSC07306,length=82941>
##contig=<ID=HDSC07307,length=53088>
##contig=<ID=HDSC07308,length=48167>
##contig=<ID=HDSC07309,length=74306>
##contig=<ID=HDSC07310,length=53211>
##contig=<ID=HDSC07311,length=43680>
##contig=<ID=HDSC07312,length=37946>
##contig=<ID=HDSC07313,length=78116>
##contig=<ID=HDSC07314,length=37925>
##contig=<ID=HDSC07315,length=37918>
##contig=<ID=HDSC07316,length=55603>
##contig=<ID=HDSC07317,length=40421>
##contig=<ID=HDSC07318,length=37855>
##contig=<ID=HDSC07319,length=75291>
##contig=<ID=HDSC07320,length=51164>
##contig=<ID=HDSC07321,length=37843>
##contig=<ID=HDSC07322,length=37838>
##contig=<ID=HDSC07323,length=46912>
##contig=<ID=HDSC07324,length=98046>
##contig=<ID=HDSC07325,length=43029>
##contig=<ID=HDSC07326,length=39725>
##contig=<ID=HDSC07327,length=42036>
##contig=<ID=HDSC07328,length=37756>
##contig=<ID=HDSC07329,length=111020>
##contig=<ID=HDSC07330,length=60202>
##contig=<ID=HDSC07331,length=58813>
##contig=<ID=HDSC07332,length=37727>
##contig=<ID=HDSC07333,length=53491>
##contig=<ID=HDSC07334,length=39488>
##contig=<ID=HDSC07335,length=37682>
##contig=<ID=HDSC07336,length=55340>
##contig=<ID=HDSC07337,length=78468>
##contig=<ID=HDSC07338,length=52104>
##contig=<ID=HDSC07339,length=37649>
##contig=<ID=HDSC07340,length=37648>
##contig=<ID=HDSC07341,length=56734>
##contig=<ID=HDSC07342,length=40277>
##contig=<ID=HDSC07343,length=40797>
##contig=<ID=HDSC07344,length=37629>
##contig=<ID=HDSC07345,length=46099>
##contig=<ID=HDSC07346,length=39765>
##contig=<ID=HDSC07347,length=37605>
##contig=<ID=HDSC07348,length=37598>
##contig=<ID=HDSC07349,length=37596>
##contig=<ID=HDSC07350,length=43413>
##contig=<ID=HDSC07351,length=120251>
##contig=<ID=HDSC07352,length=37573>
##contig=<ID=HDSC07353,length=37560>
##contig=<ID=HDSC07354,length=66259>
##contig=<ID=HDSC07355,length=47219>
##contig=<ID=HDSC07356,length=37553>
##contig=<ID=HDSC07357,length=56085>
##contig=<ID=HDSC07358,length=81433>
##contig=<ID=HDSC07359,length=37515>
##contig=<ID=HDSC07360,length=55260>
##contig=<ID=HDSC07361,length=82202>
##contig=<ID=HDSC07362,length=38786>
##contig=<ID=HDSC07363,length=37481>
##contig=<ID=HDSC07364,length=37477>
##contig=<ID=HDSC07365,length=37472>
##contig=<ID=HDSC07366,length=37465>
##contig=<ID=HDSC07367,length=104383>
##contig=<ID=HDSC07368,length=48927>
##contig=<ID=HDSC07369,length=37445>
##contig=<ID=HDSC07370,length=66821>
##contig=<ID=HDSC07371,length=39132>
##contig=<ID=HDSC07372,length=37431>
##contig=<ID=HDSC07373,length=37420>
##contig=<ID=HDSC07374,length=37419>
##contig=<ID=HDSC07375,length=58256>
##contig=<ID=HDSC07376,length=37414>
##contig=<ID=HDSC07377,length=37409>
##contig=<ID=HDSC07378,length=37408>
##contig=<ID=HDSC07379,length=58193>
##contig=<ID=HDSC07380,length=41439>
##contig=<ID=HDSC07381,length=53664>
##contig=<ID=HDSC07382,length=37380>
##contig=<ID=HDSC07383,length=63895>
##contig=<ID=HDSC07384,length=129478>
##contig=<ID=HDSC07385,length=41121>
##contig=<ID=HDSC07386,length=40188>
##contig=<ID=HDSC07387,length=37307>
##contig=<ID=HDSC07388,length=37307>
##contig=<ID=HDSC07389,length=37305>
##contig=<ID=HDSC07390,length=115629>
##contig=<ID=HDSC07391,length=71125>
##contig=<ID=HDSC07392,length=38990>
##contig=<ID=HDSC07393,length=63851>
##contig=<ID=HDSC07394,length=38291>
##contig=<ID=HDSC07395,length=40805>
##contig=<ID=HDSC07396,length=64458>
##contig=<ID=HDSC07397,length=37229>
##contig=<ID=HDSC07398,length=63771>
##contig=<ID=HDSC07399,length=50972>
##contig=<ID=HDSC07400,length=37217>
##contig=<ID=HDSC07401,length=47001>
##contig=<ID=HDSC07402,length=85238>
##contig=<ID=HDSC07403,length=37161>
##contig=<ID=HDSC07404,length=70686>
##contig=<ID=HDSC07405,length=37125>
##contig=<ID=HDSC07406,length=37113>
##contig=<ID=HDSC07407,length=40462>
##contig=<ID=HDSC07408,length=37105>
##contig=<ID=HDSC07409,length=54362>
##contig=<ID=HDSC07410,length=51946>
##contig=<ID=HDSC07411,length=53317>
##contig=<ID=HDSC07412,length=37046>
##contig=<ID=HDSC07413,length=37031>
##contig=<ID=HDSC07414,length=47123>
##contig=<ID=HDSC07415,length=37006>
##contig=<ID=HDSC07416,length=49729>
##contig=<ID=HDSC07417,length=41328>
##contig=<ID=HDSC07418,length=36991>
##contig=<ID=HDSC07419,length=36987>
##contig=<ID=HDSC07420,length=73349>
##contig=<ID=HDSC07421,length=39040>
##contig=<ID=HDSC07422,length=42581>
##contig=<ID=HDSC07423,length=46721>
##contig=<ID=HDSC07424,length=36924>
##contig=<ID=HDSC07425,length=36915>
##contig=<ID=HDSC07426,length=64771>
##contig=<ID=HDSC07427,length=55396>
##contig=<ID=HDSC07428,length=36877>
##contig=<ID=HDSC07429,length=38764>
##contig=<ID=HDSC07430,length=36869>
##contig=<ID=HDSC07431,length=72118>
##contig=<ID=HDSC07432,length=36817>
##contig=<ID=HDSC07433,length=61531>
##contig=<ID=HDSC07434,length=36810>
##contig=<ID=HDSC07435,length=60703>
##contig=<ID=HDSC07436,length=36796>
##contig=<ID=HDSC07437,length=77143>
##contig=<ID=HDSC07438,length=38567>
##contig=<ID=HDSC07439,length=36780>
##contig=<ID=HDSC07440,length=65888>
##contig=<ID=HDSC07441,length=65265>
##contig=<ID=HDSC07442,length=36763>
##contig=<ID=HDSC07443,length=38755>
##contig=<ID=HDSC07444,length=36749>
##contig=<ID=HDSC07445,length=38868>
##contig=<ID=HDSC07446,length=36729>
##contig=<ID=HDSC07447,length=138823>
##contig=<ID=HDSC07448,length=36717>
##contig=<ID=HDSC07449,length=46859>
##contig=<ID=HDSC07450,length=85235>
##contig=<ID=HDSC07451,length=36694>
##contig=<ID=HDSC07452,length=36676>
##contig=<ID=HDSC07453,length=36673>
##contig=<ID=HDSC07454,length=39108>
##contig=<ID=HDSC07455,length=88592>
##contig=<ID=HDSC07456,length=37908>
##contig=<ID=HDSC07457,length=36651>
##contig=<ID=HDSC07458,length=36644>
##contig=<ID=HDSC07459,length=62502>
##contig=<ID=HDSC07460,length=70788>
##contig=<ID=HDSC07461,length=54937>
##contig=<ID=HDSC07462,length=36604>
##contig=<ID=HDSC07463,length=44417>
##contig=<ID=HDSC07464,length=37637>
##contig=<ID=HDSC07465,length=36549>
##contig=<ID=HDSC07466,length=78090>
##contig=<ID=HDSC07467,length=43817>
##contig=<ID=HDSC07468,length=51128>
##contig=<ID=HDSC07469,length=36525>
##contig=<ID=HDSC07470,length=46697>
##contig=<ID=HDSC07471,length=36518>
##contig=<ID=HDSC07472,length=66826>
##contig=<ID=HDSC07473,length=36499>
##contig=<ID=HDSC07474,length=36474>
##contig=<ID=HDSC07475,length=57173>
##contig=<ID=HDSC07476,length=120939>
##contig=<ID=HDSC07477,length=42058>
##contig=<ID=HDSC07478,length=51473>
##contig=<ID=HDSC07479,length=36421>
##contig=<ID=HDSC07480,length=41207>
##contig=<ID=HDSC07481,length=40257>
##contig=<ID=HDSC07482,length=54636>
##contig=<ID=HDSC07483,length=47658>
##contig=<ID=HDSC07484,length=44510>
##contig=<ID=HDSC07485,length=62412>
##contig=<ID=HDSC07486,length=36382>
##contig=<ID=HDSC07487,length=36358>
##contig=<ID=HDSC07488,length=36352>
##contig=<ID=HDSC07489,length=39063>
##contig=<ID=HDSC07490,length=54357>
##contig=<ID=HDSC07491,length=40679>
##contig=<ID=HDSC07492,length=36326>
##contig=<ID=HDSC07493,length=94364>
##contig=<ID=HDSC07494,length=56175>
##contig=<ID=HDSC07495,length=85570>
##contig=<ID=HDSC07496,length=46955>
##contig=<ID=HDSC07497,length=56865>
##contig=<ID=HDSC07498,length=46262>
##contig=<ID=HDSC07499,length=41063>
##contig=<ID=HDSC07500,length=36262>
##contig=<ID=HDSC07501,length=87556>
##contig=<ID=HDSC07502,length=92527>
##contig=<ID=HDSC07503,length=36245>
##contig=<ID=HDSC07504,length=60962>
##contig=<ID=HDSC07505,length=41744>
##contig=<ID=HDSC07506,length=43324>
##contig=<ID=HDSC07507,length=60610>
##contig=<ID=HDSC07508,length=69704>
##contig=<ID=HDSC07509,length=36165>
##contig=<ID=HDSC07510,length=36142>
##contig=<ID=HDSC07511,length=41476>
##contig=<ID=HDSC07512,length=38773>
##contig=<ID=HDSC07513,length=38373>
##contig=<ID=HDSC07514,length=36088>
##contig=<ID=HDSC07515,length=36087>
##contig=<ID=HDSC07516,length=68849>
##contig=<ID=HDSC07517,length=40243>
##contig=<ID=HDSC07518,length=88896>
##contig=<ID=HDSC07519,length=92099>
##contig=<ID=HDSC07520,length=36015>
##contig=<ID=HDSC07521,length=49800>
##contig=<ID=HDSC07522,length=39914>
##contig=<ID=HDSC07523,length=35990>
##contig=<ID=HDSC07524,length=48791>
##contig=<ID=HDSC07525,length=59892>
##contig=<ID=HDSC07526,length=37920>
##contig=<ID=HDSC07527,length=60469>
##contig=<ID=HDSC07528,length=35925>
##contig=<ID=HDSC07529,length=35923>
##contig=<ID=HDSC07530,length=55067>
##contig=<ID=HDSC07531,length=103518>
##contig=<ID=HDSC07532,length=35872>
##contig=<ID=HDSC07533,length=49316>
##contig=<ID=HDSC07534,length=35860>
##contig=<ID=HDSC07535,length=75654>
##contig=<ID=HDSC07536,length=46955>
##contig=<ID=HDSC07537,length=50532>
##contig=<ID=HDSC07538,length=41085>
##contig=<ID=HDSC07539,length=45184>
##contig=<ID=HDSC07540,length=80088>
##contig=<ID=HDSC07541,length=35789>
##contig=<ID=HDSC07542,length=68273>
##contig=<ID=HDSC07543,length=55590>
##contig=<ID=HDSC07544,length=35772>
##contig=<ID=HDSC07545,length=56846>
##contig=<ID=HDSC07546,length=54901>
##contig=<ID=HDSC07547,length=35766>
##contig=<ID=HDSC07548,length=35761>
##contig=<ID=HDSC07549,length=35758>
##contig=<ID=HDSC07550,length=52945>
##contig=<ID=HDSC07551,length=37078>
##contig=<ID=HDSC07552,length=65263>
##contig=<ID=HDSC07553,length=71593>
##contig=<ID=HDSC07554,length=35718>
##contig=<ID=HDSC07555,length=35714>
##contig=<ID=HDSC07556,length=65218>
##contig=<ID=HDSC07557,length=42077>
##contig=<ID=HDSC07558,length=35700>
##contig=<ID=HDSC07559,length=44881>
##contig=<ID=HDSC07560,length=35692>
##contig=<ID=HDSC07561,length=67660>
##contig=<ID=HDSC07562,length=48235>
##contig=<ID=HDSC07563,length=35688>
##contig=<ID=HDSC07564,length=35678>
##contig=<ID=HDSC07565,length=67547>
##contig=<ID=HDSC07566,length=35658>
##contig=<ID=HDSC07567,length=35653>
##contig=<ID=HDSC07568,length=35650>
##contig=<ID=HDSC07569,length=66914>
##contig=<ID=HDSC07570,length=49615>
##contig=<ID=HDSC07571,length=41163>
##contig=<ID=HDSC07572,length=35633>
##contig=<ID=HDSC07573,length=83614>
##contig=<ID=HDSC07574,length=38318>
##contig=<ID=HDSC07575,length=35619>
##contig=<ID=HDSC07576,length=35606>
##contig=<ID=HDSC07577,length=55728>
##contig=<ID=HDSC07578,length=70434>
##contig=<ID=HDSC07579,length=50968>
##contig=<ID=HDSC07580,length=39724>
##contig=<ID=HDSC07581,length=35591>
##contig=<ID=HDSC07582,length=77019>
##contig=<ID=HDSC07583,length=38024>
##contig=<ID=HDSC07584,length=35570>
##contig=<ID=HDSC07585,length=86600>
##contig=<ID=HDSC07586,length=68492>
##contig=<ID=HDSC07587,length=35543>
##contig=<ID=HDSC07588,length=35542>
##contig=<ID=HDSC07589,length=67558>
##contig=<ID=HDSC07590,length=79508>
##contig=<ID=HDSC07591,length=37859>
##contig=<ID=HDSC07592,length=42877>
##contig=<ID=HDSC07593,length=35516>
##contig=<ID=HDSC07594,length=56741>
##contig=<ID=HDSC07595,length=35502>
##contig=<ID=HDSC07596,length=67068>
##contig=<ID=HDSC07597,length=100201>
##contig=<ID=HDSC07598,length=35486>
##contig=<ID=HDSC07599,length=75276>
##contig=<ID=HDSC07600,length=43044>
##contig=<ID=HDSC07601,length=68305>
##contig=<ID=HDSC07602,length=44348>
##contig=<ID=HDSC07603,length=40501>
##contig=<ID=HDSC07604,length=58393>
##contig=<ID=HDSC07605,length=44082>
##contig=<ID=HDSC07606,length=35454>
##contig=<ID=HDSC07607,length=35453>
##contig=<ID=HDSC07608,length=64388>
##contig=<ID=HDSC07609,length=35433>
##contig=<ID=HDSC07610,length=35431>
##contig=<ID=HDSC07611,length=48973>
##contig=<ID=HDSC07612,length=89868>
##contig=<ID=HDSC07613,length=44013>
##contig=<ID=HDSC07614,length=35412>
##contig=<ID=HDSC07615,length=35410>
##contig=<ID=HDSC07616,length=49455>
##contig=<ID=HDSC07617,length=44269>
##contig=<ID=HDSC07618,length=48915>
##contig=<ID=HDSC07619,length=35381>
##contig=<ID=HDSC07620,length=35380>
##contig=<ID=HDSC07621,length=35344>
##contig=<ID=HDSC07622,length=35338>
##contig=<ID=HDSC07623,length=58701>
##contig=<ID=HDSC07624,length=46152>
##contig=<ID=HDSC07625,length=38323>
##contig=<ID=HDSC07626,length=45834>
##contig=<ID=HDSC07627,length=68315>
##contig=<ID=HDSC07628,length=47339>
##contig=<ID=HDSC07629,length=49262>
##contig=<ID=HDSC07630,length=35301>
##contig=<ID=HDSC07631,length=35272>
##contig=<ID=HDSC07632,length=58307>
##contig=<ID=HDSC07633,length=35239>
##contig=<ID=HDSC07634,length=52423>
##contig=<ID=HDSC07635,length=37804>
##contig=<ID=HDSC07636,length=35227>
##contig=<ID=HDSC07637,length=39676>
##contig=<ID=HDSC07638,length=40250>
##contig=<ID=HDSC07639,length=45853>
##contig=<ID=HDSC07640,length=43269>
##contig=<ID=HDSC07641,length=72864>
##contig=<ID=HDSC07642,length=38616>
##contig=<ID=HDSC07643,length=35186>
##contig=<ID=HDSC07644,length=83991>
##contig=<ID=HDSC07645,length=47894>
##contig=<ID=HDSC07646,length=70524>
##contig=<ID=HDSC07647,length=38262>
##contig=<ID=HDSC07648,length=35169>
##contig=<ID=HDSC07649,length=35152>
##contig=<ID=HDSC07650,length=35150>
##contig=<ID=HDSC07651,length=48657>
##contig=<ID=HDSC07652,length=52852>
##contig=<ID=HDSC07653,length=84472>
##contig=<ID=HDSC07654,length=70674>
##contig=<ID=HDSC07655,length=77397>
##contig=<ID=HDSC07656,length=59613>
##contig=<ID=HDSC07657,length=78066>
##contig=<ID=HDSC07658,length=54542>
##contig=<ID=HDSC07659,length=72859>
##contig=<ID=HDSC07660,length=44175>
##contig=<ID=HDSC07661,length=35053>
##contig=<ID=HDSC07662,length=44747>
##contig=<ID=HDSC07663,length=62644>
##contig=<ID=HDSC07664,length=51935>
##contig=<ID=HDSC07665,length=52107>
##contig=<ID=HDSC07666,length=41263>
##contig=<ID=HDSC07667,length=35013>
##contig=<ID=HDSC07668,length=35011>
##contig=<ID=HDSC07669,length=35000>
##contig=<ID=HDSC07670,length=64952>
##contig=<ID=HDSC07671,length=74695>
##contig=<ID=HDSC07672,length=34991>
##contig=<ID=HDSC07673,length=36115>
##contig=<ID=HDSC07674,length=52104>
##contig=<ID=HDSC07675,length=34979>
##contig=<ID=HDSC07676,length=34974>
##contig=<ID=HDSC07677,length=88382>
##contig=<ID=HDSC07678,length=73006>
##contig=<ID=HDSC07679,length=34963>
##contig=<ID=HDSC07680,length=47667>
##contig=<ID=HDSC07681,length=34955>
##contig=<ID=HDSC07682,length=38279>
##contig=<ID=HDSC07683,length=34943>
##contig=<ID=HDSC07684,length=34939>
##contig=<ID=HDSC07685,length=39996>
##contig=<ID=HDSC07686,length=34923>
##contig=<ID=HDSC07687,length=60970>
##contig=<ID=HDSC07688,length=64926>
##contig=<ID=HDSC07689,length=40548>
##contig=<ID=HDSC07690,length=34899>
##contig=<ID=HDSC07691,length=34890>
##contig=<ID=HDSC07692,length=34883>
##contig=<ID=HDSC07693,length=38699>
##contig=<ID=HDSC07694,length=60577>
##contig=<ID=HDSC07695,length=34856>
##contig=<ID=HDSC07696,length=34850>
##contig=<ID=HDSC07697,length=34846>
##contig=<ID=HDSC07698,length=62890>
##contig=<ID=HDSC07699,length=37020>
##contig=<ID=HDSC07700,length=34829>
##contig=<ID=HDSC07701,length=34818>
##contig=<ID=HDSC07702,length=34809>
##contig=<ID=HDSC07703,length=47478>
##contig=<ID=HDSC07704,length=42670>
##contig=<ID=HDSC07705,length=110281>
##contig=<ID=HDSC07706,length=68038>
##contig=<ID=HDSC07707,length=52244>
##contig=<ID=HDSC07708,length=49554>
##contig=<ID=HDSC07709,length=34733>
##contig=<ID=HDSC07710,length=34726>
##contig=<ID=HDSC07711,length=45702>
##contig=<ID=HDSC07712,length=37938>
##contig=<ID=HDSC07713,length=34713>
##contig=<ID=HDSC07714,length=39269>
##contig=<ID=HDSC07715,length=50768>
##contig=<ID=HDSC07716,length=34703>
##contig=<ID=HDSC07717,length=42461>
##contig=<ID=HDSC07718,length=42392>
##contig=<ID=HDSC07719,length=68931>
##contig=<ID=HDSC07720,length=45510>
##contig=<ID=HDSC07721,length=34661>
##contig=<ID=HDSC07722,length=34658>
##contig=<ID=HDSC07723,length=74712>
##contig=<ID=HDSC07724,length=34645>
##contig=<ID=HDSC07725,length=62447>
##contig=<ID=HDSC07726,length=34627>
##contig=<ID=HDSC07727,length=41899>
##contig=<ID=HDSC07728,length=76940>
##contig=<ID=HDSC07729,length=36807>
##contig=<ID=HDSC07730,length=34602>
##contig=<ID=HDSC07731,length=34599>
##contig=<ID=HDSC07732,length=67257>
##contig=<ID=HDSC07733,length=38924>
##contig=<ID=HDSC07734,length=34576>
##contig=<ID=HDSC07735,length=86603>
##contig=<ID=HDSC07736,length=34555>
##contig=<ID=HDSC07737,length=49617>
##contig=<ID=HDSC07738,length=52494>
##contig=<ID=HDSC07739,length=44478>
##contig=<ID=HDSC07740,length=34520>
##contig=<ID=HDSC07741,length=55086>
##contig=<ID=HDSC07742,length=42504>
##contig=<ID=HDSC07743,length=34502>
##contig=<ID=HDSC07744,length=75580>
##contig=<ID=HDSC07745,length=34491>
##contig=<ID=HDSC07746,length=55330>
##contig=<ID=HDSC07747,length=81839>
##contig=<ID=HDSC07748,length=34442>
##contig=<ID=HDSC07749,length=39668>
##contig=<ID=HDSC07750,length=75346>
##contig=<ID=HDSC07751,length=34411>
##contig=<ID=HDSC07752,length=37551>
##contig=<ID=HDSC07753,length=34402>
##contig=<ID=HDSC07754,length=34342>
##contig=<ID=HDSC07755,length=34335>
##contig=<ID=HDSC07756,length=67404>
##contig=<ID=HDSC07757,length=34322>
##contig=<ID=HDSC07758,length=34322>
##contig=<ID=HDSC07759,length=34312>
##contig=<ID=HDSC07760,length=44192>
##contig=<ID=HDSC07761,length=49256>
##contig=<ID=HDSC07762,length=35491>
##contig=<ID=HDSC07763,length=74280>
##contig=<ID=HDSC07764,length=56722>
##contig=<ID=HDSC07765,length=37723>
##contig=<ID=HDSC07766,length=53530>
##contig=<ID=HDSC07767,length=58114>
##contig=<ID=HDSC07768,length=39266>
##contig=<ID=HDSC07769,length=62976>
##contig=<ID=HDSC07770,length=38242>
##contig=<ID=HDSC07771,length=100001>
##contig=<ID=HDSC07772,length=48331>
##contig=<ID=HDSC07773,length=34190>
##contig=<ID=HDSC07774,length=34169>
##contig=<ID=HDSC07775,length=56608>
##contig=<ID=HDSC07776,length=36006>
##contig=<ID=HDSC07777,length=34144>
##contig=<ID=HDSC07778,length=67192>
##contig=<ID=HDSC07779,length=34136>
##contig=<ID=HDSC07780,length=85963>
##contig=<ID=HDSC07781,length=57798>
##contig=<ID=HDSC07782,length=34127>
##contig=<ID=HDSC07783,length=34120>
##contig=<ID=HDSC07784,length=75144>
##contig=<ID=HDSC07785,length=34115>
##contig=<ID=HDSC07786,length=38107>
##contig=<ID=HDSC07787,length=55958>
##contig=<ID=HDSC07788,length=62673>
##contig=<ID=HDSC07789,length=42317>
##contig=<ID=HDSC07790,length=34087>
##contig=<ID=HDSC07791,length=58148>
##contig=<ID=HDSC07792,length=39640>
##contig=<ID=HDSC07793,length=34046>
##contig=<ID=HDSC07794,length=42653>
##contig=<ID=HDSC07795,length=34029>
##contig=<ID=HDSC07796,length=43397>
##contig=<ID=HDSC07797,length=45166>
##contig=<ID=HDSC07798,length=34009>
##contig=<ID=HDSC07799,length=34003>
##contig=<ID=HDSC07800,length=61211>
##contig=<ID=HDSC07801,length=33986>
##contig=<ID=HDSC07802,length=54143>
##contig=<ID=HDSC07803,length=33981>
##contig=<ID=HDSC07804,length=35962>
##contig=<ID=HDSC07805,length=69163>
##contig=<ID=HDSC07806,length=38130>
##contig=<ID=HDSC07807,length=42886>
##contig=<ID=HDSC07808,length=33949>
##contig=<ID=HDSC07809,length=68217>
##contig=<ID=HDSC07810,length=39299>
##contig=<ID=HDSC07811,length=33918>
##contig=<ID=HDSC07812,length=33917>
##contig=<ID=HDSC07813,length=33914>
##contig=<ID=HDSC07814,length=69071>
##contig=<ID=HDSC07815,length=47390>
##contig=<ID=HDSC07816,length=56712>
##contig=<ID=HDSC07817,length=39809>
##contig=<ID=HDSC07818,length=70795>
##contig=<ID=HDSC07819,length=33857>
##contig=<ID=HDSC07820,length=113166>
##contig=<ID=HDSC07821,length=55802>
##contig=<ID=HDSC07822,length=33845>
##contig=<ID=HDSC07823,length=122395>
##contig=<ID=HDSC07824,length=82065>
##contig=<ID=HDSC07825,length=50587>
##contig=<ID=HDSC07826,length=33794>
##contig=<ID=HDSC07827,length=33793>
##contig=<ID=HDSC07828,length=33787>
##contig=<ID=HDSC07829,length=33786>
##contig=<ID=HDSC07830,length=60468>
##contig=<ID=HDSC07831,length=67809>
##contig=<ID=HDSC07832,length=33765>
##contig=<ID=HDSC07833,length=78414>
##contig=<ID=HDSC07834,length=55415>
##contig=<ID=HDSC07835,length=35531>
##contig=<ID=HDSC07836,length=35442>
##contig=<ID=HDSC07837,length=49452>
##contig=<ID=HDSC07838,length=47572>
##contig=<ID=HDSC07839,length=41576>
##contig=<ID=HDSC07840,length=44277>
##contig=<ID=HDSC07841,length=67381>
##contig=<ID=HDSC07842,length=39592>
##contig=<ID=HDSC07843,length=42100>
##contig=<ID=HDSC07844,length=33690>
##contig=<ID=HDSC07845,length=50158>
##contig=<ID=HDSC07846,length=33687>
##contig=<ID=HDSC07847,length=59080>
##contig=<ID=HDSC07848,length=41426>
##contig=<ID=HDSC07849,length=33666>
##contig=<ID=HDSC07850,length=33666>
##contig=<ID=HDSC07851,length=42284>
##contig=<ID=HDSC07852,length=39924>
##contig=<ID=HDSC07853,length=33644>
##contig=<ID=HDSC07854,length=62446>
##contig=<ID=HDSC07855,length=70011>
##contig=<ID=HDSC07856,length=33627>
##contig=<ID=HDSC07857,length=40760>
##contig=<ID=HDSC07858,length=64910>
##contig=<ID=HDSC07859,length=49902>
##contig=<ID=HDSC07860,length=38347>
##contig=<ID=HDSC07861,length=46559>
##contig=<ID=HDSC07862,length=33604>
##contig=<ID=HDSC07863,length=70073>
##contig=<ID=HDSC07864,length=33587>
##contig=<ID=HDSC07865,length=121006>
##contig=<ID=HDSC07866,length=44344>
##contig=<ID=HDSC07867,length=33580>
##contig=<ID=HDSC07868,length=91566>
##contig=<ID=HDSC07869,length=70832>
##contig=<ID=HDSC07870,length=116435>
##contig=<ID=HDSC07871,length=40467>
##contig=<ID=HDSC07872,length=33550>
##contig=<ID=HDSC07873,length=33537>
##contig=<ID=HDSC07874,length=66302>
##contig=<ID=HDSC07875,length=33525>
##contig=<ID=HDSC07876,length=71048>
##contig=<ID=HDSC07877,length=77469>
##contig=<ID=HDSC07878,length=33513>
##contig=<ID=HDSC07879,length=41824>
##contig=<ID=HDSC07880,length=58611>
##contig=<ID=HDSC07881,length=33495>
##contig=<ID=HDSC07882,length=33494>
##contig=<ID=HDSC07883,length=33485>
##contig=<ID=HDSC07884,length=77047>
##contig=<ID=HDSC07885,length=47269>
##contig=<ID=HDSC07886,length=35907>
##contig=<ID=HDSC07887,length=33457>
##contig=<ID=HDSC07888,length=33451>
##contig=<ID=HDSC07889,length=33428>
##contig=<ID=HDSC07890,length=33426>
##contig=<ID=HDSC07891,length=33422>
##contig=<ID=HDSC07892,length=69345>
##contig=<ID=HDSC07893,length=65693>
##contig=<ID=HDSC07894,length=33410>
##contig=<ID=HDSC07895,length=57659>
##contig=<ID=HDSC07896,length=52192>
##contig=<ID=HDSC07897,length=56096>
##contig=<ID=HDSC07898,length=46780>
##contig=<ID=HDSC07899,length=33344>
##contig=<ID=HDSC07900,length=58636>
##contig=<ID=HDSC07901,length=59694>
##contig=<ID=HDSC07902,length=33327>
##contig=<ID=HDSC07903,length=33323>
##contig=<ID=HDSC07904,length=33318>
##contig=<ID=HDSC07905,length=80133>
##contig=<ID=HDSC07906,length=33307>
##contig=<ID=HDSC07907,length=33304>
##contig=<ID=HDSC07908,length=67353>
##contig=<ID=HDSC07909,length=33299>
##contig=<ID=HDSC07910,length=33283>
##contig=<ID=HDSC07911,length=89860>
##contig=<ID=HDSC07912,length=33269>
##contig=<ID=HDSC07913,length=33263>
##contig=<ID=HDSC07914,length=56217>
##contig=<ID=HDSC07915,length=47536>
##contig=<ID=HDSC07916,length=69277>
##contig=<ID=HDSC07917,length=79545>
##contig=<ID=HDSC07918,length=43032>
##contig=<ID=HDSC07919,length=33235>
##contig=<ID=HDSC07920,length=57458>
##contig=<ID=HDSC07921,length=45424>
##contig=<ID=HDSC07922,length=41483>
##contig=<ID=HDSC07923,length=57469>
##contig=<ID=HDSC07924,length=33195>
##contig=<ID=HDSC07925,length=120113>
##contig=<ID=HDSC07926,length=48289>
##contig=<ID=HDSC07927,length=77730>
##contig=<ID=HDSC07928,length=42717>
##contig=<ID=HDSC07929,length=42215>
##contig=<ID=HDSC07930,length=64565>
##contig=<ID=HDSC07931,length=33153>
##contig=<ID=HDSC07932,length=33135>
##contig=<ID=HDSC07933,length=45422>
##contig=<ID=HDSC07934,length=45161>
##contig=<ID=HDSC07935,length=37658>
##contig=<ID=HDSC07936,length=46455>
##contig=<ID=HDSC07937,length=33114>
##contig=<ID=HDSC07938,length=33112>
##contig=<ID=HDSC07939,length=33111>
##contig=<ID=HDSC07940,length=33098>
##contig=<ID=HDSC07941,length=33094>
##contig=<ID=HDSC07942,length=62087>
##contig=<ID=HDSC07943,length=33082>
##contig=<ID=HDSC07944,length=40881>
##contig=<ID=HDSC07945,length=45356>
##contig=<ID=HDSC07946,length=56444>
##contig=<ID=HDSC07947,length=33037>
##contig=<ID=HDSC07948,length=33035>
##contig=<ID=HDSC07949,length=66617>
##contig=<ID=HDSC07950,length=33033>
##contig=<ID=HDSC07951,length=66941>
##contig=<ID=HDSC07952,length=33023>
##contig=<ID=HDSC07953,length=33021>
##contig=<ID=HDSC07954,length=43053>
##contig=<ID=HDSC07955,length=55413>
##contig=<ID=HDSC07956,length=33010>
##contig=<ID=HDSC07957,length=44222>
##contig=<ID=HDSC07958,length=33005>
##contig=<ID=HDSC07959,length=32996>
##contig=<ID=HDSC07960,length=97748>
##contig=<ID=HDSC07961,length=32989>
##contig=<ID=HDSC07962,length=41837>
##contig=<ID=HDSC07963,length=73097>
##contig=<ID=HDSC07964,length=32952>
##contig=<ID=HDSC07965,length=32942>
##contig=<ID=HDSC07966,length=84117>
##contig=<ID=HDSC07967,length=106481>
##contig=<ID=HDSC07968,length=37844>
##contig=<ID=HDSC07969,length=32912>
##contig=<ID=HDSC07970,length=42136>
##contig=<ID=HDSC07971,length=113302>
##contig=<ID=HDSC07972,length=32897>
##contig=<ID=HDSC07973,length=32894>
##contig=<ID=HDSC07974,length=32886>
##contig=<ID=HDSC07975,length=32865>
##contig=<ID=HDSC07976,length=34269>
##contig=<ID=HDSC07977,length=34580>
##contig=<ID=HDSC07978,length=32841>
##contig=<ID=HDSC07979,length=39836>
##contig=<ID=HDSC07980,length=32829>
##contig=<ID=HDSC07981,length=32814>
##contig=<ID=HDSC07982,length=32812>
##contig=<ID=HDSC07983,length=32805>
##contig=<ID=HDSC07984,length=86546>
##contig=<ID=HDSC07985,length=32791>
##contig=<ID=HDSC07986,length=36636>
##contig=<ID=HDSC07987,length=32785>
##contig=<ID=HDSC07988,length=38538>
##contig=<ID=HDSC07989,length=78479>
##contig=<ID=HDSC07990,length=32751>
##contig=<ID=HDSC07991,length=92088>
##contig=<ID=HDSC07992,length=36116>
##contig=<ID=HDSC07993,length=63212>
##contig=<ID=HDSC07994,length=60713>
##contig=<ID=HDSC07995,length=48056>
##contig=<ID=HDSC07996,length=152662>
##contig=<ID=HDSC07997,length=85899>
##contig=<ID=HDSC07998,length=37509>
##contig=<ID=HDSC07999,length=75766>
##contig=<ID=HDSC08000,length=61831>
##contig=<ID=HDSC08001,length=32674>
##contig=<ID=HDSC08002,length=34536>
##contig=<ID=HDSC08003,length=32660>
##contig=<ID=HDSC08004,length=32659>
##contig=<ID=HDSC08005,length=40639>
##contig=<ID=HDSC08006,length=32648>
##contig=<ID=HDSC08007,length=44596>
##contig=<ID=HDSC08008,length=57583>
##contig=<ID=HDSC08009,length=41109>
##contig=<ID=HDSC08010,length=38332>
##contig=<ID=HDSC08011,length=52259>
##contig=<ID=HDSC08012,length=37950>
##contig=<ID=HDSC08013,length=32626>
##contig=<ID=HDSC08014,length=84393>
##contig=<ID=HDSC08015,length=59763>
##contig=<ID=HDSC08016,length=70695>
##contig=<ID=HDSC08017,length=43197>
##contig=<ID=HDSC08018,length=107707>
##contig=<ID=HDSC08019,length=74700>
##contig=<ID=HDSC08020,length=32593>
##contig=<ID=HDSC08021,length=45626>
##contig=<ID=HDSC08022,length=32592>
##contig=<ID=HDSC08023,length=32575>
##contig=<ID=HDSC08024,length=32568>
##contig=<ID=HDSC08025,length=37217>
##contig=<ID=HDSC08026,length=68832>
##contig=<ID=HDSC08027,length=73698>
##contig=<ID=HDSC08028,length=44464>
##contig=<ID=HDSC08029,length=38038>
##contig=<ID=HDSC08030,length=54135>
##contig=<ID=HDSC08031,length=103042>
##contig=<ID=HDSC08032,length=48362>
##contig=<ID=HDSC08033,length=32537>
##contig=<ID=HDSC08034,length=34908>
##contig=<ID=HDSC08035,length=67131>
##contig=<ID=HDSC08036,length=43916>
##contig=<ID=HDSC08037,length=32530>
##contig=<ID=HDSC08038,length=39315>
##contig=<ID=HDSC08039,length=33491>
##contig=<ID=HDSC08040,length=32507>
##contig=<ID=HDSC08041,length=32501>
##contig=<ID=HDSC08042,length=32490>
##contig=<ID=HDSC08043,length=47198>
##contig=<ID=HDSC08044,length=32487>
##contig=<ID=HDSC08045,length=32476>
##contig=<ID=HDSC08046,length=75755>
##contig=<ID=HDSC08047,length=32468>
##contig=<ID=HDSC08048,length=32457>
##contig=<ID=HDSC08049,length=32451>
##contig=<ID=HDSC08050,length=38089>
##contig=<ID=HDSC08051,length=32443>
##contig=<ID=HDSC08052,length=53086>
##contig=<ID=HDSC08053,length=71725>
##contig=<ID=HDSC08054,length=32425>
##contig=<ID=HDSC08055,length=35522>
##contig=<ID=HDSC08056,length=74907>
##contig=<ID=HDSC08057,length=32388>
##contig=<ID=HDSC08058,length=58471>
##contig=<ID=HDSC08059,length=39611>
##contig=<ID=HDSC08060,length=32373>
##contig=<ID=HDSC08061,length=32362>
##contig=<ID=HDSC08062,length=60307>
##contig=<ID=HDSC08063,length=34686>
##contig=<ID=HDSC08064,length=38462>
##contig=<ID=HDSC08065,length=32343>
##contig=<ID=HDSC08066,length=32339>
##contig=<ID=HDSC08067,length=32338>
##contig=<ID=HDSC08068,length=32321>
##contig=<ID=HDSC08069,length=32321>
##contig=<ID=HDSC08070,length=32318>
##contig=<ID=HDSC08071,length=45145>
##contig=<ID=HDSC08072,length=32303>
##contig=<ID=HDSC08073,length=32275>
##contig=<ID=HDSC08074,length=49280>
##contig=<ID=HDSC08075,length=32265>
##contig=<ID=HDSC08076,length=112711>
##contig=<ID=HDSC08077,length=34710>
##contig=<ID=HDSC08078,length=32242>
##contig=<ID=HDSC08079,length=32238>
##contig=<ID=HDSC08080,length=37247>
##contig=<ID=HDSC08081,length=32213>
##contig=<ID=HDSC08082,length=37638>
##contig=<ID=HDSC08083,length=79073>
##contig=<ID=HDSC08084,length=55668>
##contig=<ID=HDSC08085,length=37262>
##contig=<ID=HDSC08086,length=32152>
##contig=<ID=HDSC08087,length=56651>
##contig=<ID=HDSC08088,length=34215>
##contig=<ID=HDSC08089,length=32136>
##contig=<ID=HDSC08090,length=42584>
##contig=<ID=HDSC08091,length=32121>
##contig=<ID=HDSC08092,length=39701>
##contig=<ID=HDSC08093,length=45918>
##contig=<ID=HDSC08094,length=46500>
##contig=<ID=HDSC08095,length=32115>
##contig=<ID=HDSC08096,length=97498>
##contig=<ID=HDSC08097,length=32104>
##contig=<ID=HDSC08098,length=83202>
##contig=<ID=HDSC08099,length=71027>
##contig=<ID=HDSC08100,length=32062>
##contig=<ID=HDSC08101,length=47880>
##contig=<ID=HDSC08102,length=32045>
##contig=<ID=HDSC08103,length=62134>
##contig=<ID=HDSC08104,length=62842>
##contig=<ID=HDSC08105,length=35272>
##contig=<ID=HDSC08106,length=54272>
##contig=<ID=HDSC08107,length=86774>
##contig=<ID=HDSC08108,length=45036>
##contig=<ID=HDSC08109,length=57838>
##contig=<ID=HDSC08110,length=31991>
##contig=<ID=HDSC08111,length=31978>
##contig=<ID=HDSC08112,length=31970>
##contig=<ID=HDSC08113,length=31961>
##contig=<ID=HDSC08114,length=31960>
##contig=<ID=HDSC08115,length=31953>
##contig=<ID=HDSC08116,length=49162>
##contig=<ID=HDSC08117,length=70505>
##contig=<ID=HDSC08118,length=31939>
##contig=<ID=HDSC08119,length=34648>
##contig=<ID=HDSC08120,length=31920>
##contig=<ID=HDSC08121,length=64121>
##contig=<ID=HDSC08122,length=36560>
##contig=<ID=HDSC08123,length=31886>
##contig=<ID=HDSC08124,length=31884>
##contig=<ID=HDSC08125,length=51381>
##contig=<ID=HDSC08126,length=31881>
##contig=<ID=HDSC08127,length=40209>
##contig=<ID=HDSC08128,length=31874>
##contig=<ID=HDSC08129,length=31868>
##contig=<ID=HDSC08130,length=31852>
##contig=<ID=HDSC08131,length=35757>
##contig=<ID=HDSC08132,length=31834>
##contig=<ID=HDSC08133,length=51311>
##contig=<ID=HDSC08134,length=43658>
##contig=<ID=HDSC08135,length=35195>
##contig=<ID=HDSC08136,length=31818>
##contig=<ID=HDSC08137,length=31814>
##contig=<ID=HDSC08138,length=31808>
##contig=<ID=HDSC08139,length=56479>
##contig=<ID=HDSC08140,length=47695>
##contig=<ID=HDSC08141,length=49203>
##contig=<ID=HDSC08142,length=37213>
##contig=<ID=HDSC08143,length=47415>
##contig=<ID=HDSC08144,length=54611>
##contig=<ID=HDSC08145,length=31786>
##contig=<ID=HDSC08146,length=31779>
##contig=<ID=HDSC08147,length=41873>
##contig=<ID=HDSC08148,length=31760>
##contig=<ID=HDSC08149,length=63726>
##contig=<ID=HDSC08150,length=31757>
##contig=<ID=HDSC08151,length=36464>
##contig=<ID=HDSC08152,length=44923>
##contig=<ID=HDSC08153,length=43679>
##contig=<ID=HDSC08154,length=47652>
##contig=<ID=HDSC08155,length=31705>
##contig=<ID=HDSC08156,length=31704>
##contig=<ID=HDSC08157,length=31699>
##contig=<ID=HDSC08158,length=52702>
##contig=<ID=HDSC08159,length=35305>
##contig=<ID=HDSC08160,length=31693>
##contig=<ID=HDSC08161,length=31689>
##contig=<ID=HDSC08162,length=31681>
##contig=<ID=HDSC08163,length=40003>
##contig=<ID=HDSC08164,length=31676>
##contig=<ID=HDSC08165,length=31675>
##contig=<ID=HDSC08166,length=59034>
##contig=<ID=HDSC08167,length=31664>
##contig=<ID=HDSC08168,length=39636>
##contig=<ID=HDSC08169,length=71323>
##contig=<ID=HDSC08170,length=31643>
##contig=<ID=HDSC08171,length=52580>
##contig=<ID=HDSC08172,length=39823>
##contig=<ID=HDSC08173,length=31637>
##contig=<ID=HDSC08174,length=31629>
##contig=<ID=HDSC08175,length=61587>
##contig=<ID=HDSC08176,length=43674>
##contig=<ID=HDSC08177,length=31589>
##contig=<ID=HDSC08178,length=31583>
##contig=<ID=HDSC08179,length=31574>
##contig=<ID=HDSC08180,length=34785>
##contig=<ID=HDSC08181,length=35384>
##contig=<ID=HDSC08182,length=102798>
##contig=<ID=HDSC08183,length=44327>
##contig=<ID=HDSC08184,length=101346>
##contig=<ID=HDSC08185,length=31511>
##contig=<ID=HDSC08186,length=50170>
##contig=<ID=HDSC08187,length=33608>
##contig=<ID=HDSC08188,length=51496>
##contig=<ID=HDSC08189,length=45732>
##contig=<ID=HDSC08190,length=115335>
##contig=<ID=HDSC08191,length=35914>
##contig=<ID=HDSC08192,length=31470>
##contig=<ID=HDSC08193,length=45879>
##contig=<ID=HDSC08194,length=52048>
##contig=<ID=HDSC08195,length=38509>
##contig=<ID=HDSC08196,length=61181>
##contig=<ID=HDSC08197,length=31441>
##contig=<ID=HDSC08198,length=45943>
##contig=<ID=HDSC08199,length=31425>
##contig=<ID=HDSC08200,length=31422>
##contig=<ID=HDSC08201,length=72248>
##contig=<ID=HDSC08202,length=52907>
##contig=<ID=HDSC08203,length=38733>
##contig=<ID=HDSC08204,length=31402>
##contig=<ID=HDSC08205,length=31401>
##contig=<ID=HDSC08206,length=55683>
##contig=<ID=HDSC08207,length=31391>
##contig=<ID=HDSC08208,length=31389>
##contig=<ID=HDSC08209,length=31387>
##contig=<ID=HDSC08210,length=47018>
##contig=<ID=HDSC08211,length=48926>
##contig=<ID=HDSC08212,length=31364>
##contig=<ID=HDSC08213,length=84388>
##contig=<ID=HDSC08214,length=32831>
##contig=<ID=HDSC08215,length=33544>
##contig=<ID=HDSC08216,length=31337>
##contig=<ID=HDSC08217,length=31327>
##contig=<ID=HDSC08218,length=61921>
##contig=<ID=HDSC08219,length=31316>
##contig=<ID=HDSC08220,length=44176>
##contig=<ID=HDSC08221,length=65750>
##contig=<ID=HDSC08222,length=31289>
##contig=<ID=HDSC08223,length=64171>
##contig=<ID=HDSC08224,length=60892>
##contig=<ID=HDSC08225,length=41644>
##contig=<ID=HDSC08226,length=93003>
##contig=<ID=HDSC08227,length=67963>
##contig=<ID=HDSC08228,length=71062>
##contig=<ID=HDSC08229,length=31260>
##contig=<ID=HDSC08230,length=31256>
##contig=<ID=HDSC08231,length=67107>
##contig=<ID=HDSC08232,length=31247>
##contig=<ID=HDSC08233,length=33974>
##contig=<ID=HDSC08234,length=38862>
##contig=<ID=HDSC08235,length=62250>
##contig=<ID=HDSC08236,length=31177>
##contig=<ID=HDSC08237,length=54846>
##contig=<ID=HDSC08238,length=31121>
##contig=<ID=HDSC08239,length=48984>
##contig=<ID=HDSC08240,length=31106>
##contig=<ID=HDSC08241,length=31091>
##contig=<ID=HDSC08242,length=31080>
##contig=<ID=HDSC08243,length=31079>
##contig=<ID=HDSC08244,length=31074>
##contig=<ID=HDSC08245,length=31069>
##contig=<ID=HDSC08246,length=56644>
##contig=<ID=HDSC08247,length=52280>
##contig=<ID=HDSC08248,length=33417>
##contig=<ID=HDSC08249,length=31038>
##contig=<ID=HDSC08250,length=52893>
##contig=<ID=HDSC08251,length=31027>
##contig=<ID=HDSC08252,length=53420>
##contig=<ID=HDSC08253,length=31015>
##contig=<ID=HDSC08254,length=36058>
##contig=<ID=HDSC08255,length=83008>
##contig=<ID=HDSC08256,length=37650>
##contig=<ID=HDSC08257,length=72827>
##contig=<ID=HDSC08258,length=30995>
##contig=<ID=HDSC08259,length=80374>
##contig=<ID=HDSC08260,length=59685>
##contig=<ID=HDSC08261,length=55013>
##contig=<ID=HDSC08262,length=49474>
##contig=<ID=HDSC08263,length=30945>
##contig=<ID=HDSC08264,length=138120>
##contig=<ID=HDSC08265,length=32091>
##contig=<ID=HDSC08266,length=30918>
##contig=<ID=HDSC08267,length=58896>
##contig=<ID=HDSC08268,length=72654>
##contig=<ID=HDSC08269,length=30908>
##contig=<ID=HDSC08270,length=37849>
##contig=<ID=HDSC08271,length=64526>
##contig=<ID=HDSC08272,length=37249>
##contig=<ID=HDSC08273,length=30868>
##contig=<ID=HDSC08274,length=30868>
##contig=<ID=HDSC08275,length=30866>
##contig=<ID=HDSC08276,length=30865>
##contig=<ID=HDSC08277,length=30863>
##contig=<ID=HDSC08278,length=71809>
##contig=<ID=HDSC08279,length=30835>
##contig=<ID=HDSC08280,length=70515>
##contig=<ID=HDSC08281,length=54287>
##contig=<ID=HDSC08282,length=30811>
##contig=<ID=HDSC08283,length=78912>
##contig=<ID=HDSC08284,length=56272>
##contig=<ID=HDSC08285,length=53610>
##contig=<ID=HDSC08286,length=30795>
##contig=<ID=HDSC08287,length=30794>
##contig=<ID=HDSC08288,length=30794>
##contig=<ID=HDSC08289,length=30782>
##contig=<ID=HDSC08290,length=64396>
##contig=<ID=HDSC08291,length=50827>
##contig=<ID=HDSC08292,length=30742>
##contig=<ID=HDSC08293,length=30736>
##contig=<ID=HDSC08294,length=69162>
##contig=<ID=HDSC08295,length=32884>
##contig=<ID=HDSC08296,length=30729>
##contig=<ID=HDSC08297,length=61998>
##contig=<ID=HDSC08298,length=66910>
##contig=<ID=HDSC08299,length=30721>
##contig=<ID=HDSC08300,length=34268>
##contig=<ID=HDSC08301,length=36763>
##contig=<ID=HDSC08302,length=47638>
##contig=<ID=HDSC08303,length=33491>
##contig=<ID=HDSC08304,length=46492>
##contig=<ID=HDSC08305,length=100777>
##contig=<ID=HDSC08306,length=58021>
##contig=<ID=HDSC08307,length=35156>
##contig=<ID=HDSC08308,length=30634>
##contig=<ID=HDSC08309,length=54599>
##contig=<ID=HDSC08310,length=30624>
##contig=<ID=HDSC08311,length=32442>
##contig=<ID=HDSC08312,length=30615>
##contig=<ID=HDSC08313,length=66797>
##contig=<ID=HDSC08314,length=46613>
##contig=<ID=HDSC08315,length=30577>
##contig=<ID=HDSC08316,length=45246>
##contig=<ID=HDSC08317,length=30570>
##contig=<ID=HDSC08318,length=45428>
##contig=<ID=HDSC08319,length=35004>
##contig=<ID=HDSC08320,length=40284>
##contig=<ID=HDSC08321,length=30546>
##contig=<ID=HDSC08322,length=54554>
##contig=<ID=HDSC08323,length=30535>
##contig=<ID=HDSC08324,length=40838>
##contig=<ID=HDSC08325,length=55147>
##contig=<ID=HDSC08326,length=30520>
##contig=<ID=HDSC08327,length=30520>
##contig=<ID=HDSC08328,length=33073>
##contig=<ID=HDSC08329,length=34463>
##contig=<ID=HDSC08330,length=32919>
##contig=<ID=HDSC08331,length=30512>
##contig=<ID=HDSC08332,length=30512>
##contig=<ID=HDSC08333,length=32814>
##contig=<ID=HDSC08334,length=45842>
##contig=<ID=HDSC08335,length=42450>
##contig=<ID=HDSC08336,length=74579>
##contig=<ID=HDSC08337,length=56721>
##contig=<ID=HDSC08338,length=46756>
##contig=<ID=HDSC08339,length=30472>
##contig=<ID=HDSC08340,length=102544>
##contig=<ID=HDSC08341,length=35514>
##contig=<ID=HDSC08342,length=43328>
##contig=<ID=HDSC08343,length=44081>
##contig=<ID=HDSC08344,length=36829>
##contig=<ID=HDSC08345,length=30444>
##contig=<ID=HDSC08346,length=30436>
##contig=<ID=HDSC08347,length=60329>
##contig=<ID=HDSC08348,length=30428>
##contig=<ID=HDSC08349,length=30421>
##contig=<ID=HDSC08350,length=30410>
##contig=<ID=HDSC08351,length=37109>
##contig=<ID=HDSC08352,length=43705>
##contig=<ID=HDSC08353,length=56694>
##contig=<ID=HDSC08354,length=33626>
##contig=<ID=HDSC08355,length=39905>
##contig=<ID=HDSC08356,length=30400>
##contig=<ID=HDSC08357,length=30399>
##contig=<ID=HDSC08358,length=30396>
##contig=<ID=HDSC08359,length=30392>
##contig=<ID=HDSC08360,length=30386>
##contig=<ID=HDSC08361,length=34289>
##contig=<ID=HDSC08362,length=30362>
##contig=<ID=HDSC08363,length=79603>
##contig=<ID=HDSC08364,length=38872>
##contig=<ID=HDSC08365,length=41198>
##contig=<ID=HDSC08366,length=30332>
##contig=<ID=HDSC08367,length=30321>
##contig=<ID=HDSC08368,length=57610>
##contig=<ID=HDSC08369,length=30315>
##contig=<ID=HDSC08370,length=74989>
##contig=<ID=HDSC08371,length=51593>
##contig=<ID=HDSC08372,length=30298>
##contig=<ID=HDSC08373,length=45462>
##contig=<ID=HDSC08374,length=60033>
##contig=<ID=HDSC08375,length=30275>
##contig=<ID=HDSC08376,length=30274>
##contig=<ID=HDSC08377,length=98721>
##contig=<ID=HDSC08378,length=30261>
##contig=<ID=HDSC08379,length=30255>
##contig=<ID=HDSC08380,length=77438>
##contig=<ID=HDSC08381,length=49423>
##contig=<ID=HDSC08382,length=30195>
##contig=<ID=HDSC08383,length=30183>
##contig=<ID=HDSC08384,length=30175>
##contig=<ID=HDSC08385,length=30174>
##contig=<ID=HDSC08386,length=30170>
##contig=<ID=HDSC08387,length=30160>
##contig=<ID=HDSC08388,length=46854>
##contig=<ID=HDSC08389,length=33712>
##contig=<ID=HDSC08390,length=30145>
##contig=<ID=HDSC08391,length=40627>
##contig=<ID=HDSC08392,length=44958>
##contig=<ID=HDSC08393,length=123147>
##contig=<ID=HDSC08394,length=46494>
##contig=<ID=HDSC08395,length=30100>
##contig=<ID=HDSC08396,length=48660>
##contig=<ID=HDSC08397,length=31931>
##contig=<ID=HDSC08398,length=60129>
##contig=<ID=HDSC08399,length=30075>
##contig=<ID=HDSC08400,length=36102>
##contig=<ID=HDSC08401,length=31236>
##contig=<ID=HDSC08402,length=33201>
##contig=<ID=HDSC08403,length=30050>
##contig=<ID=HDSC08404,length=34536>
##contig=<ID=HDSC08405,length=35008>
##contig=<ID=HDSC08406,length=30027>
##contig=<ID=HDSC08407,length=34430>
##contig=<ID=HDSC08408,length=61456>
##contig=<ID=HDSC08409,length=43424>
##contig=<ID=HDSC08410,length=30008>
##contig=<ID=HDSC08411,length=32906>
##contig=<ID=HDSC08412,length=32605>
##contig=<ID=HDSC08413,length=63604>
##contig=<ID=HDSC08414,length=115207>
##contig=<ID=HDSC08415,length=82293>
##contig=<ID=HDSC08416,length=47652>
##contig=<ID=HDSC08417,length=29951>
##contig=<ID=HDSC08418,length=29946>
##contig=<ID=HDSC08419,length=34073>
##contig=<ID=HDSC08420,length=35828>
##contig=<ID=HDSC08421,length=29920>
##contig=<ID=HDSC08422,length=58160>
##contig=<ID=HDSC08423,length=29891>
##contig=<ID=HDSC08424,length=49595>
##contig=<ID=HDSC08425,length=41866>
##contig=<ID=HDSC08426,length=57019>
##contig=<ID=HDSC08427,length=61008>
##contig=<ID=HDSC08428,length=33711>
##contig=<ID=HDSC08429,length=33684>
##contig=<ID=HDSC08430,length=39777>
##contig=<ID=HDSC08431,length=33952>
##contig=<ID=HDSC08432,length=29810>
##contig=<ID=HDSC08433,length=29807>
##contig=<ID=HDSC08434,length=34287>
##contig=<ID=HDSC08435,length=93925>
##contig=<ID=HDSC08436,length=29796>
##contig=<ID=HDSC08437,length=29792>
##contig=<ID=HDSC08438,length=29791>
##contig=<ID=HDSC08439,length=29774>
##contig=<ID=HDSC08440,length=43374>
##contig=<ID=HDSC08441,length=45293>
##contig=<ID=HDSC08442,length=29769>
##contig=<ID=HDSC08443,length=50476>
##contig=<ID=HDSC08444,length=29762>
##contig=<ID=HDSC08445,length=81559>
##contig=<ID=HDSC08446,length=29751>
##contig=<ID=HDSC08447,length=36179>
##contig=<ID=HDSC08448,length=32952>
##contig=<ID=HDSC08449,length=29738>
##contig=<ID=HDSC08450,length=127476>
##contig=<ID=HDSC08451,length=60880>
##contig=<ID=HDSC08452,length=32032>
##contig=<ID=HDSC08453,length=50569>
##contig=<ID=HDSC08454,length=29699>
##contig=<ID=HDSC08455,length=29691>
##contig=<ID=HDSC08456,length=34423>
##contig=<ID=HDSC08457,length=29678>
##contig=<ID=HDSC08458,length=29675>
##contig=<ID=HDSC08459,length=54303>
##contig=<ID=HDSC08460,length=31623>
##contig=<ID=HDSC08461,length=30708>
##contig=<ID=HDSC08462,length=29655>
##contig=<ID=HDSC08463,length=29651>
##contig=<ID=HDSC08464,length=43239>
##contig=<ID=HDSC08465,length=53055>
##contig=<ID=HDSC08466,length=29620>
##contig=<ID=HDSC08467,length=66353>
##contig=<ID=HDSC08468,length=73095>
##contig=<ID=HDSC08469,length=29610>
##contig=<ID=HDSC08470,length=40240>
##contig=<ID=HDSC08471,length=29605>
##contig=<ID=HDSC08472,length=44607>
##contig=<ID=HDSC08473,length=35045>
##contig=<ID=HDSC08474,length=29587>
##contig=<ID=HDSC08475,length=29585>
##contig=<ID=HDSC08476,length=29557>
##contig=<ID=HDSC08477,length=47713>
##contig=<ID=HDSC08478,length=29548>
##contig=<ID=HDSC08479,length=40252>
##contig=<ID=HDSC08480,length=46104>
##contig=<ID=HDSC08481,length=29541>
##contig=<ID=HDSC08482,length=29539>
##contig=<ID=HDSC08483,length=42473>
##contig=<ID=HDSC08484,length=29534>
##contig=<ID=HDSC08485,length=29527>
##contig=<ID=HDSC08486,length=59384>
##contig=<ID=HDSC08487,length=42650>
##contig=<ID=HDSC08488,length=52762>
##contig=<ID=HDSC08489,length=29515>
##contig=<ID=HDSC08490,length=29514>
##contig=<ID=HDSC08491,length=114890>
##contig=<ID=HDSC08492,length=42408>
##contig=<ID=HDSC08493,length=43772>
##contig=<ID=HDSC08494,length=71487>
##contig=<ID=HDSC08495,length=29496>
##contig=<ID=HDSC08496,length=36446>
##contig=<ID=HDSC08497,length=34411>
##contig=<ID=HDSC08498,length=58648>
##contig=<ID=HDSC08499,length=33201>
##contig=<ID=HDSC08500,length=81001>
##contig=<ID=HDSC08501,length=33472>
##contig=<ID=HDSC08502,length=32009>
##contig=<ID=HDSC08503,length=29454>
##contig=<ID=HDSC08504,length=69415>
##contig=<ID=HDSC08505,length=44268>
##contig=<ID=HDSC08506,length=29424>
##contig=<ID=HDSC08507,length=34816>
##contig=<ID=HDSC08508,length=29422>
##contig=<ID=HDSC08509,length=46401>
##contig=<ID=HDSC08510,length=33279>
##contig=<ID=HDSC08511,length=35867>
##contig=<ID=HDSC08512,length=70933>
##contig=<ID=HDSC08513,length=29392>
##contig=<ID=HDSC08514,length=29392>
##contig=<ID=HDSC08515,length=29378>
##contig=<ID=HDSC08516,length=29373>
##contig=<ID=HDSC08517,length=31776>
##contig=<ID=HDSC08518,length=29360>
##contig=<ID=HDSC08519,length=61585>
##contig=<ID=HDSC08520,length=29351>
##contig=<ID=HDSC08521,length=76127>
##contig=<ID=HDSC08522,length=32777>
##contig=<ID=HDSC08523,length=29329>
##contig=<ID=HDSC08524,length=53259>
##contig=<ID=HDSC08525,length=34518>
##contig=<ID=HDSC08526,length=29307>
##contig=<ID=HDSC08527,length=29303>
##contig=<ID=HDSC08528,length=29303>
##contig=<ID=HDSC08529,length=29299>
##contig=<ID=HDSC08530,length=62256>
##contig=<ID=HDSC08531,length=29289>
##contig=<ID=HDSC08532,length=41062>
##contig=<ID=HDSC08533,length=29268>
##contig=<ID=HDSC08534,length=29263>
##contig=<ID=HDSC08535,length=33983>
##contig=<ID=HDSC08536,length=29254>
##contig=<ID=HDSC08537,length=29248>
##contig=<ID=HDSC08538,length=55044>
##contig=<ID=HDSC08539,length=38705>
##contig=<ID=HDSC08540,length=29232>
##contig=<ID=HDSC08541,length=35657>
##contig=<ID=HDSC08542,length=37001>
##contig=<ID=HDSC08543,length=37191>
##contig=<ID=HDSC08544,length=29214>
##contig=<ID=HDSC08545,length=29212>
##contig=<ID=HDSC08546,length=42297>
##contig=<ID=HDSC08547,length=59381>
##contig=<ID=HDSC08548,length=29205>
##contig=<ID=HDSC08549,length=37406>
##contig=<ID=HDSC08550,length=29196>
##contig=<ID=HDSC08551,length=29191>
##contig=<ID=HDSC08552,length=36649>
##contig=<ID=HDSC08553,length=29189>
##contig=<ID=HDSC08554,length=32255>
##contig=<ID=HDSC08555,length=60161>
##contig=<ID=HDSC08556,length=29176>
##contig=<ID=HDSC08557,length=34490>
##contig=<ID=HDSC08558,length=29164>
##contig=<ID=HDSC08559,length=29161>
##contig=<ID=HDSC08560,length=39116>
##contig=<ID=HDSC08561,length=38121>
##contig=<ID=HDSC08562,length=29141>
##contig=<ID=HDSC08563,length=48673>
##contig=<ID=HDSC08564,length=29121>
##contig=<ID=HDSC08565,length=31651>
##contig=<ID=HDSC08566,length=50733>
##contig=<ID=HDSC08567,length=29119>
##contig=<ID=HDSC08568,length=29116>
##contig=<ID=HDSC08569,length=29115>
##contig=<ID=HDSC08570,length=32065>
##contig=<ID=HDSC08571,length=60686>
##contig=<ID=HDSC08572,length=48699>
##contig=<ID=HDSC08573,length=29088>
##contig=<ID=HDSC08574,length=65253>
##contig=<ID=HDSC08575,length=29078>
##contig=<ID=HDSC08576,length=42347>
##contig=<ID=HDSC08577,length=53793>
##contig=<ID=HDSC08578,length=57206>
##contig=<ID=HDSC08579,length=34256>
##contig=<ID=HDSC08580,length=33657>
##contig=<ID=HDSC08581,length=39967>
##contig=<ID=HDSC08582,length=79803>
##contig=<ID=HDSC08583,length=30131>
##contig=<ID=HDSC08584,length=33829>
##contig=<ID=HDSC08585,length=29018>
##contig=<ID=HDSC08586,length=29004>
##contig=<ID=HDSC08587,length=64385>
##contig=<ID=HDSC08588,length=37529>
##contig=<ID=HDSC08589,length=28989>
##contig=<ID=HDSC08590,length=39582>
##contig=<ID=HDSC08591,length=41921>
##contig=<ID=HDSC08592,length=30872>
##contig=<ID=HDSC08593,length=42849>
##contig=<ID=HDSC08594,length=46652>
##contig=<ID=HDSC08595,length=36397>
##contig=<ID=HDSC08596,length=28931>
##contig=<ID=HDSC08597,length=28913>
##contig=<ID=HDSC08598,length=33895>
##contig=<ID=HDSC08599,length=28908>
##contig=<ID=HDSC08600,length=28904>
##contig=<ID=HDSC08601,length=28904>
##contig=<ID=HDSC08602,length=42582>
##contig=<ID=HDSC08603,length=70239>
##contig=<ID=HDSC08604,length=48906>
##contig=<ID=HDSC08605,length=28877>
##contig=<ID=HDSC08606,length=62231>
##contig=<ID=HDSC08607,length=30648>
##contig=<ID=HDSC08608,length=28867>
##contig=<ID=HDSC08609,length=48250>
##contig=<ID=HDSC08610,length=28865>
##contig=<ID=HDSC08611,length=30023>
##contig=<ID=HDSC08612,length=67461>
##contig=<ID=HDSC08613,length=28848>
##contig=<ID=HDSC08614,length=46372>
##contig=<ID=HDSC08615,length=28822>
##contig=<ID=HDSC08616,length=28820>
##contig=<ID=HDSC08617,length=61489>
##contig=<ID=HDSC08618,length=28810>
##contig=<ID=HDSC08619,length=37466>
##contig=<ID=HDSC08620,length=57082>
##contig=<ID=HDSC08621,length=51218>
##contig=<ID=HDSC08622,length=61647>
##contig=<ID=HDSC08623,length=28775>
##contig=<ID=HDSC08624,length=31825>
##contig=<ID=HDSC08625,length=28769>
##contig=<ID=HDSC08626,length=41126>
##contig=<ID=HDSC08627,length=28757>
##contig=<ID=HDSC08628,length=46372>
##contig=<ID=HDSC08629,length=58495>
##contig=<ID=HDSC08630,length=28741>
##contig=<ID=HDSC08631,length=28736>
##contig=<ID=HDSC08632,length=39891>
##contig=<ID=HDSC08633,length=28721>
##contig=<ID=HDSC08634,length=28711>
##contig=<ID=HDSC08635,length=28708>
##contig=<ID=HDSC08636,length=45557>
##contig=<ID=HDSC08637,length=28698>
##contig=<ID=HDSC08638,length=28697>
##contig=<ID=HDSC08639,length=59271>
##contig=<ID=HDSC08640,length=31126>
##contig=<ID=HDSC08641,length=70661>
##contig=<ID=HDSC08642,length=55307>
##contig=<ID=HDSC08643,length=36485>
##contig=<ID=HDSC08644,length=56090>
##contig=<ID=HDSC08645,length=28653>
##contig=<ID=HDSC08646,length=28652>
##contig=<ID=HDSC08647,length=38269>
##contig=<ID=HDSC08648,length=31741>
##contig=<ID=HDSC08649,length=28634>
##contig=<ID=HDSC08650,length=28629>
##contig=<ID=HDSC08651,length=28616>
##contig=<ID=HDSC08652,length=28614>
##contig=<ID=HDSC08653,length=28613>
##contig=<ID=HDSC08654,length=81871>
##contig=<ID=HDSC08655,length=28612>
##contig=<ID=HDSC08656,length=28595>
##contig=<ID=HDSC08657,length=28585>
##contig=<ID=HDSC08658,length=28583>
##contig=<ID=HDSC08659,length=35820>
##contig=<ID=HDSC08660,length=28571>
##contig=<ID=HDSC08661,length=28564>
##contig=<ID=HDSC08662,length=59330>
##contig=<ID=HDSC08663,length=49434>
##contig=<ID=HDSC08664,length=28551>
##contig=<ID=HDSC08665,length=37462>
##contig=<ID=HDSC08666,length=43986>
##contig=<ID=HDSC08667,length=28526>
##contig=<ID=HDSC08668,length=35934>
##contig=<ID=HDSC08669,length=28520>
##contig=<ID=HDSC08670,length=33229>
##contig=<ID=HDSC08671,length=28514>
##contig=<ID=HDSC08672,length=37624>
##contig=<ID=HDSC08673,length=50563>
##contig=<ID=HDSC08674,length=33271>
##contig=<ID=HDSC08675,length=59348>
##contig=<ID=HDSC08676,length=28471>
##contig=<ID=HDSC08677,length=36889>
##contig=<ID=HDSC08678,length=52497>
##contig=<ID=HDSC08679,length=28457>
##contig=<ID=HDSC08680,length=74612>
##contig=<ID=HDSC08681,length=35792>
##contig=<ID=HDSC08682,length=28432>
##contig=<ID=HDSC08683,length=29977>
##contig=<ID=HDSC08684,length=87207>
##contig=<ID=HDSC08685,length=28414>
##contig=<ID=HDSC08686,length=28411>
##contig=<ID=HDSC08687,length=35357>
##contig=<ID=HDSC08688,length=28406>
##contig=<ID=HDSC08689,length=28402>
##contig=<ID=HDSC08690,length=28400>
##contig=<ID=HDSC08691,length=28382>
##contig=<ID=HDSC08692,length=47799>
##contig=<ID=HDSC08693,length=28363>
##contig=<ID=HDSC08694,length=32599>
##contig=<ID=HDSC08695,length=28354>
##contig=<ID=HDSC08696,length=42534>
##contig=<ID=HDSC08697,length=28351>
##contig=<ID=HDSC08698,length=40826>
##contig=<ID=HDSC08699,length=30923>
##contig=<ID=HDSC08700,length=35439>
##contig=<ID=HDSC08701,length=28323>
##contig=<ID=HDSC08702,length=44681>
##contig=<ID=HDSC08703,length=36221>
##contig=<ID=HDSC08704,length=121759>
##contig=<ID=HDSC08705,length=28309>
##contig=<ID=HDSC08706,length=28308>
##contig=<ID=HDSC08707,length=28304>
##contig=<ID=HDSC08708,length=28300>
##contig=<ID=HDSC08709,length=35871>
##contig=<ID=HDSC08710,length=37452>
##contig=<ID=HDSC08711,length=28297>
##contig=<ID=HDSC08712,length=57585>
##contig=<ID=HDSC08713,length=41210>
##contig=<ID=HDSC08714,length=28286>
##contig=<ID=HDSC08715,length=28285>
##contig=<ID=HDSC08716,length=28282>
##contig=<ID=HDSC08717,length=98775>
##contig=<ID=HDSC08718,length=81810>
##contig=<ID=HDSC08719,length=28271>
##contig=<ID=HDSC08720,length=28265>
##contig=<ID=HDSC08721,length=28260>
##contig=<ID=HDSC08722,length=28256>
##contig=<ID=HDSC08723,length=42391>
##contig=<ID=HDSC08724,length=52654>
##contig=<ID=HDSC08725,length=35325>
##contig=<ID=HDSC08726,length=28250>
##contig=<ID=HDSC08727,length=28242>
##contig=<ID=HDSC08728,length=45283>
##contig=<ID=HDSC08729,length=42350>
##contig=<ID=HDSC08730,length=51507>
##contig=<ID=HDSC08731,length=61023>
##contig=<ID=HDSC08732,length=45359>
##contig=<ID=HDSC08733,length=28211>
##contig=<ID=HDSC08734,length=28201>
##contig=<ID=HDSC08735,length=28197>
##contig=<ID=HDSC08736,length=51225>
##contig=<ID=HDSC08737,length=38274>
##contig=<ID=HDSC08738,length=28174>
##contig=<ID=HDSC08739,length=33325>
##contig=<ID=HDSC08740,length=28154>
##contig=<ID=HDSC08741,length=28148>
##contig=<ID=HDSC08742,length=41187>
##contig=<ID=HDSC08743,length=37994>
##contig=<ID=HDSC08744,length=34410>
##contig=<ID=HDSC08745,length=28133>
##contig=<ID=HDSC08746,length=53057>
##contig=<ID=HDSC08747,length=32847>
##contig=<ID=HDSC08748,length=36361>
##contig=<ID=HDSC08749,length=56800>
##contig=<ID=HDSC08750,length=36254>
##contig=<ID=HDSC08751,length=41934>
##contig=<ID=HDSC08752,length=61949>
##contig=<ID=HDSC08753,length=92198>
##contig=<ID=HDSC08754,length=68493>
##contig=<ID=HDSC08755,length=71883>
##contig=<ID=HDSC08756,length=28082>
##contig=<ID=HDSC08757,length=28078>
##contig=<ID=HDSC08758,length=35344>
##contig=<ID=HDSC08759,length=32807>
##contig=<ID=HDSC08760,length=45745>
##contig=<ID=HDSC08761,length=28061>
##contig=<ID=HDSC08762,length=28059>
##contig=<ID=HDSC08763,length=42788>
##contig=<ID=HDSC08764,length=33559>
##contig=<ID=HDSC08765,length=31865>
##contig=<ID=HDSC08766,length=59579>
##contig=<ID=HDSC08767,length=63739>
##contig=<ID=HDSC08768,length=45788>
##contig=<ID=HDSC08769,length=29208>
##contig=<ID=HDSC08770,length=31583>
##contig=<ID=HDSC08771,length=50655>
##contig=<ID=HDSC08772,length=28024>
##contig=<ID=HDSC08773,length=28024>
##contig=<ID=HDSC08774,length=31938>
##contig=<ID=HDSC08775,length=28016>
##contig=<ID=HDSC08776,length=57164>
##contig=<ID=HDSC08777,length=51650>
##contig=<ID=HDSC08778,length=38979>
##contig=<ID=HDSC08779,length=78024>
##contig=<ID=HDSC08780,length=31058>
##contig=<ID=HDSC08781,length=27984>
##contig=<ID=HDSC08782,length=37246>
##contig=<ID=HDSC08783,length=27979>
##contig=<ID=HDSC08784,length=32840>
##contig=<ID=HDSC08785,length=42138>
##contig=<ID=HDSC08786,length=31439>
##contig=<ID=HDSC08787,length=65811>
##contig=<ID=HDSC08788,length=41979>
##contig=<ID=HDSC08789,length=35693>
##contig=<ID=HDSC08790,length=55253>
##contig=<ID=HDSC08791,length=27941>
##contig=<ID=HDSC08792,length=27931>
##contig=<ID=HDSC08793,length=45773>
##contig=<ID=HDSC08794,length=88039>
##contig=<ID=HDSC08795,length=48064>
##contig=<ID=HDSC08796,length=27904>
##contig=<ID=HDSC08797,length=27869>
##contig=<ID=HDSC08798,length=27857>
##contig=<ID=HDSC08799,length=30557>
##contig=<ID=HDSC08800,length=33580>
##contig=<ID=HDSC08801,length=27845>
##contig=<ID=HDSC08802,length=27844>
##contig=<ID=HDSC08803,length=93365>
##contig=<ID=HDSC08804,length=30426>
##contig=<ID=HDSC08805,length=27832>
##contig=<ID=HDSC08806,length=41814>
##contig=<ID=HDSC08807,length=59361>
##contig=<ID=HDSC08808,length=27791>
##contig=<ID=HDSC08809,length=27775>
##contig=<ID=HDSC08810,length=64674>
##contig=<ID=HDSC08811,length=51173>
##contig=<ID=HDSC08812,length=42818>
##contig=<ID=HDSC08813,length=45223>
##contig=<ID=HDSC08814,length=27754>
##contig=<ID=HDSC08815,length=55869>
##contig=<ID=HDSC08816,length=63529>
##contig=<ID=HDSC08817,length=42365>
##contig=<ID=HDSC08818,length=44683>
##contig=<ID=HDSC08819,length=45316>
##contig=<ID=HDSC08820,length=39120>
##contig=<ID=HDSC08821,length=27696>
##contig=<ID=HDSC08822,length=27693>
##contig=<ID=HDSC08823,length=27693>
##contig=<ID=HDSC08824,length=52379>
##contig=<ID=HDSC08825,length=44599>
##contig=<ID=HDSC08826,length=33006>
##contig=<ID=HDSC08827,length=56490>
##contig=<ID=HDSC08828,length=38920>
##contig=<ID=HDSC08829,length=60060>
##contig=<ID=HDSC08830,length=27654>
##contig=<ID=HDSC08831,length=32617>
##contig=<ID=HDSC08832,length=27652>
##contig=<ID=HDSC08833,length=27650>
##contig=<ID=HDSC08834,length=27648>
##contig=<ID=HDSC08835,length=34736>
##contig=<ID=HDSC08836,length=54672>
##contig=<ID=HDSC08837,length=34543>
##contig=<ID=HDSC08838,length=56867>
##contig=<ID=HDSC08839,length=89804>
##contig=<ID=HDSC08840,length=27618>
##contig=<ID=HDSC08841,length=27618>
##contig=<ID=HDSC08842,length=30133>
##contig=<ID=HDSC08843,length=61058>
##contig=<ID=HDSC08844,length=39832>
##contig=<ID=HDSC08845,length=34276>
##contig=<ID=HDSC08846,length=48465>
##contig=<ID=HDSC08847,length=41731>
##contig=<ID=HDSC08848,length=37903>
##contig=<ID=HDSC08849,length=35174>
##contig=<ID=HDSC08850,length=27585>
##contig=<ID=HDSC08851,length=41033>
##contig=<ID=HDSC08852,length=27565>
##contig=<ID=HDSC08853,length=27553>
##contig=<ID=HDSC08854,length=67406>
##contig=<ID=HDSC08855,length=53272>
##contig=<ID=HDSC08856,length=61545>
##contig=<ID=HDSC08857,length=39853>
##contig=<ID=HDSC08858,length=60841>
##contig=<ID=HDSC08859,length=27512>
##contig=<ID=HDSC08860,length=27511>
##contig=<ID=HDSC08861,length=41035>
##contig=<ID=HDSC08862,length=33382>
##contig=<ID=HDSC08863,length=43404>
##contig=<ID=HDSC08864,length=32507>
##contig=<ID=HDSC08865,length=41342>
##contig=<ID=HDSC08866,length=27492>
##contig=<ID=HDSC08867,length=48371>
##contig=<ID=HDSC08868,length=38960>
##contig=<ID=HDSC08869,length=27488>
##contig=<ID=HDSC08870,length=27480>
##contig=<ID=HDSC08871,length=27475>
##contig=<ID=HDSC08872,length=34126>
##contig=<ID=HDSC08873,length=27457>
##contig=<ID=HDSC08874,length=27449>
##contig=<ID=HDSC08875,length=27438>
##contig=<ID=HDSC08876,length=45078>
##contig=<ID=HDSC08877,length=46223>
##contig=<ID=HDSC08878,length=27414>
##contig=<ID=HDSC08879,length=27411>
##contig=<ID=HDSC08880,length=45184>
##contig=<ID=HDSC08881,length=27396>
##contig=<ID=HDSC08882,length=45586>
##contig=<ID=HDSC08883,length=47778>
##contig=<ID=HDSC08884,length=27381>
##contig=<ID=HDSC08885,length=41072>
##contig=<ID=HDSC08886,length=32169>
##contig=<ID=HDSC08887,length=44814>
##contig=<ID=HDSC08888,length=27361>
##contig=<ID=HDSC08889,length=84774>
##contig=<ID=HDSC08890,length=27355>
##contig=<ID=HDSC08891,length=27348>
##contig=<ID=HDSC08892,length=27342>
##contig=<ID=HDSC08893,length=42055>
##contig=<ID=HDSC08894,length=66439>
##contig=<ID=HDSC08895,length=33585>
##contig=<ID=HDSC08896,length=88342>
##contig=<ID=HDSC08897,length=31367>
##contig=<ID=HDSC08898,length=37612>
##contig=<ID=HDSC08899,length=37000>
##contig=<ID=HDSC08900,length=27295>
##contig=<ID=HDSC08901,length=27283>
##contig=<ID=HDSC08902,length=74252>
##contig=<ID=HDSC08903,length=27273>
##contig=<ID=HDSC08904,length=27269>
##contig=<ID=HDSC08905,length=27263>
##contig=<ID=HDSC08906,length=95117>
##contig=<ID=HDSC08907,length=27258>
##contig=<ID=HDSC08908,length=31181>
##contig=<ID=HDSC08909,length=27233>
##contig=<ID=HDSC08910,length=27231>
##contig=<ID=HDSC08911,length=27205>
##contig=<ID=HDSC08912,length=32278>
##contig=<ID=HDSC08913,length=28935>
##contig=<ID=HDSC08914,length=33440>
##contig=<ID=HDSC08915,length=27181>
##contig=<ID=HDSC08916,length=32342>
##contig=<ID=HDSC08917,length=33756>
##contig=<ID=HDSC08918,length=27156>
##contig=<ID=HDSC08919,length=33960>
##contig=<ID=HDSC08920,length=27144>
##contig=<ID=HDSC08921,length=29202>
##contig=<ID=HDSC08922,length=48233>
##contig=<ID=HDSC08923,length=31221>
##contig=<ID=HDSC08924,length=44917>
##contig=<ID=HDSC08925,length=42461>
##contig=<ID=HDSC08926,length=72213>
##contig=<ID=HDSC08927,length=27059>
##contig=<ID=HDSC08928,length=29434>
##contig=<ID=HDSC08929,length=43247>
##contig=<ID=HDSC08930,length=27033>
##contig=<ID=HDSC08931,length=62209>
##contig=<ID=HDSC08932,length=27025>
##contig=<ID=HDSC08933,length=29275>
##contig=<ID=HDSC08934,length=27016>
##contig=<ID=HDSC08935,length=44962>
##contig=<ID=HDSC08936,length=34395>
##contig=<ID=HDSC08937,length=32147>
##contig=<ID=HDSC08938,length=30910>
##contig=<ID=HDSC08939,length=38332>
##contig=<ID=HDSC08940,length=26975>
##contig=<ID=HDSC08941,length=26974>
##contig=<ID=HDSC08942,length=37007>
##contig=<ID=HDSC08943,length=26962>
##contig=<ID=HDSC08944,length=26962>
##contig=<ID=HDSC08945,length=29211>
##contig=<ID=HDSC08946,length=26958>
##contig=<ID=HDSC08947,length=40368>
##contig=<ID=HDSC08948,length=26942>
##contig=<ID=HDSC08949,length=40946>
##contig=<ID=HDSC08950,length=29599>
##contig=<ID=HDSC08951,length=26931>
##contig=<ID=HDSC08952,length=29079>
##contig=<ID=HDSC08953,length=26918>
##contig=<ID=HDSC08954,length=93270>
##contig=<ID=HDSC08955,length=35055>
##contig=<ID=HDSC08956,length=40019>
##contig=<ID=HDSC08957,length=42712>
##contig=<ID=HDSC08958,length=40355>
##contig=<ID=HDSC08959,length=26888>
##contig=<ID=HDSC08960,length=31799>
##contig=<ID=HDSC08961,length=46724>
##contig=<ID=HDSC08962,length=70595>
##contig=<ID=HDSC08963,length=44938>
##contig=<ID=HDSC08964,length=63199>
##contig=<ID=HDSC08965,length=26846>
##contig=<ID=HDSC08966,length=55864>
##contig=<ID=HDSC08967,length=26833>
##contig=<ID=HDSC08968,length=30230>
##contig=<ID=HDSC08969,length=26823>
##contig=<ID=HDSC08970,length=66210>
##contig=<ID=HDSC08971,length=26817>
##contig=<ID=HDSC08972,length=26812>
##contig=<ID=HDSC08973,length=26807>
##contig=<ID=HDSC08974,length=50029>
##contig=<ID=HDSC08975,length=29444>
##contig=<ID=HDSC08976,length=37167>
##contig=<ID=HDSC08977,length=55257>
##contig=<ID=HDSC08978,length=26795>
##contig=<ID=HDSC08979,length=26792>
##contig=<ID=HDSC08980,length=45522>
##contig=<ID=HDSC08981,length=31803>
##contig=<ID=HDSC08982,length=26774>
##contig=<ID=HDSC08983,length=26759>
##contig=<ID=HDSC08984,length=29039>
##contig=<ID=HDSC08985,length=56913>
##contig=<ID=HDSC08986,length=35667>
##contig=<ID=HDSC08987,length=26744>
##contig=<ID=HDSC08988,length=28459>
##contig=<ID=HDSC08989,length=39415>
##contig=<ID=HDSC08990,length=26732>
##contig=<ID=HDSC08991,length=26729>
##contig=<ID=HDSC08992,length=26729>
##contig=<ID=HDSC08993,length=30346>
##contig=<ID=HDSC08994,length=26707>
##contig=<ID=HDSC08995,length=49349>
##contig=<ID=HDSC08996,length=26700>
##contig=<ID=HDSC08997,length=36588>
##contig=<ID=HDSC08998,length=26690>
##contig=<ID=HDSC08999,length=50346>
##contig=<ID=HDSC09000,length=26686>
##contig=<ID=HDSC09001,length=26680>
##contig=<ID=HDSC09002,length=28036>
##contig=<ID=HDSC09003,length=26670>
##contig=<ID=HDSC09004,length=26657>
##contig=<ID=HDSC09005,length=26656>
##contig=<ID=HDSC09006,length=38318>
##contig=<ID=HDSC09007,length=113020>
##contig=<ID=HDSC09008,length=67031>
##contig=<ID=HDSC09009,length=40474>
##contig=<ID=HDSC09010,length=50435>
##contig=<ID=HDSC09011,length=47538>
##contig=<ID=HDSC09012,length=76067>
##contig=<ID=HDSC09013,length=26613>
##contig=<ID=HDSC09014,length=35065>
##contig=<ID=HDSC09015,length=32855>
##contig=<ID=HDSC09016,length=32456>
##contig=<ID=HDSC09017,length=26583>
##contig=<ID=HDSC09018,length=26576>
##contig=<ID=HDSC09019,length=26565>
##contig=<ID=HDSC09020,length=74952>
##contig=<ID=HDSC09021,length=49834>
##contig=<ID=HDSC09022,length=26556>
##contig=<ID=HDSC09023,length=51556>
##contig=<ID=HDSC09024,length=26552>
##contig=<ID=HDSC09025,length=43493>
##contig=<ID=HDSC09026,length=26549>
##contig=<ID=HDSC09027,length=49231>
##contig=<ID=HDSC09028,length=26542>
##contig=<ID=HDSC09029,length=55772>
##contig=<ID=HDSC09030,length=30039>
##contig=<ID=HDSC09031,length=43108>
##contig=<ID=HDSC09032,length=38571>
##contig=<ID=HDSC09033,length=28084>
##contig=<ID=HDSC09034,length=26506>
##contig=<ID=HDSC09035,length=26502>
##contig=<ID=HDSC09036,length=26501>
##contig=<ID=HDSC09037,length=33259>
##contig=<ID=HDSC09038,length=26495>
##contig=<ID=HDSC09039,length=28702>
##contig=<ID=HDSC09040,length=28332>
##contig=<ID=HDSC09041,length=28556>
##contig=<ID=HDSC09042,length=62177>
##contig=<ID=HDSC09043,length=50250>
##contig=<ID=HDSC09044,length=81156>
##contig=<ID=HDSC09045,length=46680>
##contig=<ID=HDSC09046,length=47430>
##contig=<ID=HDSC09047,length=38307>
##contig=<ID=HDSC09048,length=26461>
##contig=<ID=HDSC09049,length=26457>
##contig=<ID=HDSC09050,length=26455>
##contig=<ID=HDSC09051,length=34281>
##contig=<ID=HDSC09052,length=26443>
##contig=<ID=HDSC09053,length=66586>
##contig=<ID=HDSC09054,length=37870>
##contig=<ID=HDSC09055,length=26418>
##contig=<ID=HDSC09056,length=28204>
##contig=<ID=HDSC09057,length=26411>
##contig=<ID=HDSC09058,length=53890>
##contig=<ID=HDSC09059,length=47137>
##contig=<ID=HDSC09060,length=26396>
##contig=<ID=HDSC09061,length=26390>
##contig=<ID=HDSC09062,length=29809>
##contig=<ID=HDSC09063,length=64364>
##contig=<ID=HDSC09064,length=48440>
##contig=<ID=HDSC09065,length=26367>
##contig=<ID=HDSC09066,length=26367>
##contig=<ID=HDSC09067,length=47931>
##contig=<ID=HDSC09068,length=35618>
##contig=<ID=HDSC09069,length=41240>
##contig=<ID=HDSC09070,length=26359>
##contig=<ID=HDSC09071,length=36444>
##contig=<ID=HDSC09072,length=26359>
##contig=<ID=HDSC09073,length=41596>
##contig=<ID=HDSC09074,length=26354>
##contig=<ID=HDSC09075,length=72818>
##contig=<ID=HDSC09076,length=34359>
##contig=<ID=HDSC09077,length=26345>
##contig=<ID=HDSC09078,length=36449>
##contig=<ID=HDSC09079,length=29745>
##contig=<ID=HDSC09080,length=29599>
##contig=<ID=HDSC09081,length=26337>
##contig=<ID=HDSC09082,length=32687>
##contig=<ID=HDSC09083,length=30054>
##contig=<ID=HDSC09084,length=26321>
##contig=<ID=HDSC09085,length=56510>
##contig=<ID=HDSC09086,length=26307>
##contig=<ID=HDSC09087,length=48456>
##contig=<ID=HDSC09088,length=69423>
##contig=<ID=HDSC09089,length=26292>
##contig=<ID=HDSC09090,length=32885>
##contig=<ID=HDSC09091,length=26286>
##contig=<ID=HDSC09092,length=26280>
##contig=<ID=HDSC09093,length=28612>
##contig=<ID=HDSC09094,length=26272>
##contig=<ID=HDSC09095,length=26257>
##contig=<ID=HDSC09096,length=30237>
##contig=<ID=HDSC09097,length=26240>
##contig=<ID=HDSC09098,length=35020>
##contig=<ID=HDSC09099,length=45398>
##contig=<ID=HDSC09100,length=32402>
##contig=<ID=HDSC09101,length=38569>
##contig=<ID=HDSC09102,length=38841>
##contig=<ID=HDSC09103,length=26207>
##contig=<ID=HDSC09104,length=47147>
##contig=<ID=HDSC09105,length=26206>
##contig=<ID=HDSC09106,length=30606>
##contig=<ID=HDSC09107,length=87572>
##contig=<ID=HDSC09108,length=26191>
##contig=<ID=HDSC09109,length=26176>
##contig=<ID=HDSC09110,length=29604>
##contig=<ID=HDSC09111,length=26169>
##contig=<ID=HDSC09112,length=26164>
##contig=<ID=HDSC09113,length=29874>
##contig=<ID=HDSC09114,length=72216>
##contig=<ID=HDSC09115,length=38149>
##contig=<ID=HDSC09116,length=26144>
##contig=<ID=HDSC09117,length=70384>
##contig=<ID=HDSC09118,length=41237>
##contig=<ID=HDSC09119,length=26126>
##contig=<ID=HDSC09120,length=60157>
##contig=<ID=HDSC09121,length=38965>
##contig=<ID=HDSC09122,length=26118>
##contig=<ID=HDSC09123,length=78992>
##contig=<ID=HDSC09124,length=26114>
##contig=<ID=HDSC09125,length=26105>
##contig=<ID=HDSC09126,length=49021>
##contig=<ID=HDSC09127,length=31176>
##contig=<ID=HDSC09128,length=26101>
##contig=<ID=HDSC09129,length=26097>
##contig=<ID=HDSC09130,length=31614>
##contig=<ID=HDSC09131,length=26072>
##contig=<ID=HDSC09132,length=30705>
##contig=<ID=HDSC09133,length=111072>
##contig=<ID=HDSC09134,length=26063>
##contig=<ID=HDSC09135,length=44387>
##contig=<ID=HDSC09136,length=49107>
##contig=<ID=HDSC09137,length=56252>
##contig=<ID=HDSC09138,length=40369>
##contig=<ID=HDSC09139,length=55961>
##contig=<ID=HDSC09140,length=31645>
##contig=<ID=HDSC09141,length=69122>
##contig=<ID=HDSC09142,length=48949>
##contig=<ID=HDSC09143,length=38997>
##contig=<ID=HDSC09144,length=30779>
##contig=<ID=HDSC09145,length=25994>
##contig=<ID=HDSC09146,length=46816>
##contig=<ID=HDSC09147,length=56866>
##contig=<ID=HDSC09148,length=25977>
##contig=<ID=HDSC09149,length=46965>
##contig=<ID=HDSC09150,length=118686>
##contig=<ID=HDSC09151,length=49473>
##contig=<ID=HDSC09152,length=56749>
##contig=<ID=HDSC09153,length=62013>
##contig=<ID=HDSC09154,length=25952>
##contig=<ID=HDSC09155,length=40585>
##contig=<ID=HDSC09156,length=25948>
##contig=<ID=HDSC09157,length=25944>
##contig=<ID=HDSC09158,length=35017>
##contig=<ID=HDSC09159,length=25936>
##contig=<ID=HDSC09160,length=25935>
##contig=<ID=HDSC09161,length=25933>
##contig=<ID=HDSC09162,length=25932>
##contig=<ID=HDSC09163,length=71748>
##contig=<ID=HDSC09164,length=55025>
##contig=<ID=HDSC09165,length=27001>
##contig=<ID=HDSC09166,length=25917>
##contig=<ID=HDSC09167,length=52236>
##contig=<ID=HDSC09168,length=25896>
##contig=<ID=HDSC09169,length=25887>
##contig=<ID=HDSC09170,length=25881>
##contig=<ID=HDSC09171,length=48562>
##contig=<ID=HDSC09172,length=25880>
##contig=<ID=HDSC09173,length=51520>
##contig=<ID=HDSC09174,length=25864>
##contig=<ID=HDSC09175,length=28957>
##contig=<ID=HDSC09176,length=32074>
##contig=<ID=HDSC09177,length=44206>
##contig=<ID=HDSC09178,length=25831>
##contig=<ID=HDSC09179,length=56025>
##contig=<ID=HDSC09180,length=39320>
##contig=<ID=HDSC09181,length=25818>
##contig=<ID=HDSC09182,length=28192>
##contig=<ID=HDSC09183,length=50241>
##contig=<ID=HDSC09184,length=39472>
##contig=<ID=HDSC09185,length=25787>
##contig=<ID=HDSC09186,length=25775>
##contig=<ID=HDSC09187,length=25762>
##contig=<ID=HDSC09188,length=29959>
##contig=<ID=HDSC09189,length=25749>
##contig=<ID=HDSC09190,length=25749>
##contig=<ID=HDSC09191,length=25744>
##contig=<ID=HDSC09192,length=25739>
##contig=<ID=HDSC09193,length=28638>
##contig=<ID=HDSC09194,length=25729>
##contig=<ID=HDSC09195,length=25728>
##contig=<ID=HDSC09196,length=25724>
##contig=<ID=HDSC09197,length=29922>
##contig=<ID=HDSC09198,length=25717>
##contig=<ID=HDSC09199,length=40834>
##contig=<ID=HDSC09200,length=27758>
##contig=<ID=HDSC09201,length=25711>
##contig=<ID=HDSC09202,length=27257>
##contig=<ID=HDSC09203,length=25701>
##contig=<ID=HDSC09204,length=40298>
##contig=<ID=HDSC09205,length=63612>
##contig=<ID=HDSC09206,length=41834>
##contig=<ID=HDSC09207,length=61208>
##contig=<ID=HDSC09208,length=25656>
##contig=<ID=HDSC09209,length=25650>
##contig=<ID=HDSC09210,length=31648>
##contig=<ID=HDSC09211,length=25643>
##contig=<ID=HDSC09212,length=39860>
##contig=<ID=HDSC09213,length=25623>
##contig=<ID=HDSC09214,length=25613>
##contig=<ID=HDSC09215,length=41187>
##contig=<ID=HDSC09216,length=89003>
##contig=<ID=HDSC09217,length=38303>
##contig=<ID=HDSC09218,length=41497>
##contig=<ID=HDSC09219,length=25588>
##contig=<ID=HDSC09220,length=25579>
##contig=<ID=HDSC09221,length=31540>
##contig=<ID=HDSC09222,length=25554>
##contig=<ID=HDSC09223,length=25554>
##contig=<ID=HDSC09224,length=68553>
##contig=<ID=HDSC09225,length=25549>
##contig=<ID=HDSC09226,length=31517>
##contig=<ID=HDSC09227,length=58742>
##contig=<ID=HDSC09228,length=31216>
##contig=<ID=HDSC09229,length=25534>
##contig=<ID=HDSC09230,length=25530>
##contig=<ID=HDSC09231,length=52704>
##contig=<ID=HDSC09232,length=25519>
##contig=<ID=HDSC09233,length=50869>
##contig=<ID=HDSC09234,length=68005>
##contig=<ID=HDSC09235,length=52890>
##contig=<ID=HDSC09236,length=27844>
##contig=<ID=HDSC09237,length=25479>
##contig=<ID=HDSC09238,length=25476>
##contig=<ID=HDSC09239,length=47755>
##contig=<ID=HDSC09240,length=52042>
##contig=<ID=HDSC09241,length=25459>
##contig=<ID=HDSC09242,length=25458>
##contig=<ID=HDSC09243,length=103156>
##contig=<ID=HDSC09244,length=30145>
##contig=<ID=HDSC09245,length=84251>
##contig=<ID=HDSC09246,length=77471>
##contig=<ID=HDSC09247,length=25446>
##contig=<ID=HDSC09248,length=54731>
##contig=<ID=HDSC09249,length=25417>
##contig=<ID=HDSC09250,length=25415>
##contig=<ID=HDSC09251,length=28972>
##contig=<ID=HDSC09252,length=25407>
##contig=<ID=HDSC09253,length=30399>
##contig=<ID=HDSC09254,length=25400>
##contig=<ID=HDSC09255,length=43639>
##contig=<ID=HDSC09256,length=25398>
##contig=<ID=HDSC09257,length=33196>
##contig=<ID=HDSC09258,length=42763>
##contig=<ID=HDSC09259,length=26470>
##contig=<ID=HDSC09260,length=35979>
##contig=<ID=HDSC09261,length=48311>
##contig=<ID=HDSC09262,length=46958>
##contig=<ID=HDSC09263,length=34116>
##contig=<ID=HDSC09264,length=25365>
##contig=<ID=HDSC09265,length=25361>
##contig=<ID=HDSC09266,length=85664>
##contig=<ID=HDSC09267,length=25340>
##contig=<ID=HDSC09268,length=25340>
##contig=<ID=HDSC09269,length=37292>
##contig=<ID=HDSC09270,length=25336>
##contig=<ID=HDSC09271,length=25329>
##contig=<ID=HDSC09272,length=25322>
##contig=<ID=HDSC09273,length=25321>
##contig=<ID=HDSC09274,length=25321>
##contig=<ID=HDSC09275,length=25317>
##contig=<ID=HDSC09276,length=25316>
##contig=<ID=HDSC09277,length=25316>
##contig=<ID=HDSC09278,length=56469>
##contig=<ID=HDSC09279,length=29039>
##contig=<ID=HDSC09280,length=25305>
##contig=<ID=HDSC09281,length=31175>
##contig=<ID=HDSC09282,length=28151>
##contig=<ID=HDSC09283,length=25286>
##contig=<ID=HDSC09284,length=25282>
##contig=<ID=HDSC09285,length=49264>
##contig=<ID=HDSC09286,length=25276>
##contig=<ID=HDSC09287,length=25274>
##contig=<ID=HDSC09288,length=54115>
##contig=<ID=HDSC09289,length=25260>
##contig=<ID=HDSC09290,length=29887>
##contig=<ID=HDSC09291,length=25247>
##contig=<ID=HDSC09292,length=27021>
##contig=<ID=HDSC09293,length=52940>
##contig=<ID=HDSC09294,length=64862>
##contig=<ID=HDSC09295,length=25234>
##contig=<ID=HDSC09296,length=102259>
##contig=<ID=HDSC09297,length=32206>
##contig=<ID=HDSC09298,length=25222>
##contig=<ID=HDSC09299,length=25220>
##contig=<ID=HDSC09300,length=25219>
##contig=<ID=HDSC09301,length=52587>
##contig=<ID=HDSC09302,length=41430>
##contig=<ID=HDSC09303,length=37569>
##contig=<ID=HDSC09304,length=25212>
##contig=<ID=HDSC09305,length=27128>
##contig=<ID=HDSC09306,length=60409>
##contig=<ID=HDSC09307,length=64002>
##contig=<ID=HDSC09308,length=65586>
##contig=<ID=HDSC09309,length=32413>
##contig=<ID=HDSC09310,length=39436>
##contig=<ID=HDSC09311,length=25179>
##contig=<ID=HDSC09312,length=41456>
##contig=<ID=HDSC09313,length=25168>
##contig=<ID=HDSC09314,length=32153>
##contig=<ID=HDSC09315,length=50535>
##contig=<ID=HDSC09316,length=35447>
##contig=<ID=HDSC09317,length=25162>
##contig=<ID=HDSC09318,length=42214>
##contig=<ID=HDSC09319,length=31966>
##contig=<ID=HDSC09320,length=38840>
##contig=<ID=HDSC09321,length=25148>
##contig=<ID=HDSC09322,length=53631>
##contig=<ID=HDSC09323,length=25140>
##contig=<ID=HDSC09324,length=34234>
##contig=<ID=HDSC09325,length=51833>
##contig=<ID=HDSC09326,length=53976>
##contig=<ID=HDSC09327,length=32533>
##contig=<ID=HDSC09328,length=49658>
##contig=<ID=HDSC09329,length=25101>
##contig=<ID=HDSC09330,length=25099>
##contig=<ID=HDSC09331,length=25098>
##contig=<ID=HDSC09332,length=25091>
##contig=<ID=HDSC09333,length=27375>
##contig=<ID=HDSC09334,length=40654>
##contig=<ID=HDSC09335,length=25086>
##contig=<ID=HDSC09336,length=25078>
##contig=<ID=HDSC09337,length=37879>
##contig=<ID=HDSC09338,length=31561>
##contig=<ID=HDSC09339,length=29369>
##contig=<ID=HDSC09340,length=25071>
##contig=<ID=HDSC09341,length=42791>
##contig=<ID=HDSC09342,length=39120>
##contig=<ID=HDSC09343,length=29085>
##contig=<ID=HDSC09344,length=25064>
##contig=<ID=HDSC09345,length=41298>
##contig=<ID=HDSC09346,length=33948>
##contig=<ID=HDSC09347,length=28358>
##contig=<ID=HDSC09348,length=26465>
##contig=<ID=HDSC09349,length=29749>
##contig=<ID=HDSC09350,length=25033>
##contig=<ID=HDSC09351,length=67146>
##contig=<ID=HDSC09352,length=25026>
##contig=<ID=HDSC09353,length=39404>
##contig=<ID=HDSC09354,length=52392>
##contig=<ID=HDSC09355,length=25017>
##contig=<ID=HDSC09356,length=31317>
##contig=<ID=HDSC09357,length=41953>
##contig=<ID=HDSC09358,length=25012>
##contig=<ID=HDSC09359,length=25006>
##contig=<ID=HDSC09360,length=25000>
##contig=<ID=HDSC09361,length=43983>
##contig=<ID=HDSC09362,length=66247>
##contig=<ID=HDSC09363,length=24969>
##contig=<ID=HDSC09364,length=24969>
##contig=<ID=HDSC09365,length=24964>
##contig=<ID=HDSC09366,length=24963>
##contig=<ID=HDSC09367,length=36900>
##contig=<ID=HDSC09368,length=26824>
##contig=<ID=HDSC09369,length=33568>
##contig=<ID=HDSC09370,length=34674>
##contig=<ID=HDSC09371,length=24945>
##contig=<ID=HDSC09372,length=48088>
##contig=<ID=HDSC09373,length=31875>
##contig=<ID=HDSC09374,length=41839>
##contig=<ID=HDSC09375,length=24915>
##contig=<ID=HDSC09376,length=24906>
##contig=<ID=HDSC09377,length=33724>
##contig=<ID=HDSC09378,length=24904>
##contig=<ID=HDSC09379,length=24898>
##contig=<ID=HDSC09380,length=94040>
##contig=<ID=HDSC09381,length=41761>
##contig=<ID=HDSC09382,length=79871>
##contig=<ID=HDSC09383,length=32811>
##contig=<ID=HDSC09384,length=35534>
##contig=<ID=HDSC09385,length=89284>
##contig=<ID=HDSC09386,length=29719>
##contig=<ID=HDSC09387,length=24858>
##contig=<ID=HDSC09388,length=55854>
##contig=<ID=HDSC09389,length=72868>
##contig=<ID=HDSC09390,length=62113>
##contig=<ID=HDSC09391,length=24844>
##contig=<ID=HDSC09392,length=24838>
##contig=<ID=HDSC09393,length=49104>
##contig=<ID=HDSC09394,length=24833>
##contig=<ID=HDSC09395,length=24833>
##contig=<ID=HDSC09396,length=24831>
##contig=<ID=HDSC09397,length=24828>
##contig=<ID=HDSC09398,length=35476>
##contig=<ID=HDSC09399,length=24805>
##contig=<ID=HDSC09400,length=28865>
##contig=<ID=HDSC09401,length=34437>
##contig=<ID=HDSC09402,length=28011>
##contig=<ID=HDSC09403,length=26069>
##contig=<ID=HDSC09404,length=31580>
##contig=<ID=HDSC09405,length=28167>
##contig=<ID=HDSC09406,length=38691>
##contig=<ID=HDSC09407,length=24771>
##contig=<ID=HDSC09408,length=40795>
##contig=<ID=HDSC09409,length=24766>
##contig=<ID=HDSC09410,length=28475>
##contig=<ID=HDSC09411,length=31742>
##contig=<ID=HDSC09412,length=45608>
##contig=<ID=HDSC09413,length=44122>
##contig=<ID=HDSC09414,length=32977>
##contig=<ID=HDSC09415,length=24754>
##contig=<ID=HDSC09416,length=24748>
##contig=<ID=HDSC09417,length=24741>
##contig=<ID=HDSC09418,length=24739>
##contig=<ID=HDSC09419,length=30872>
##contig=<ID=HDSC09420,length=24709>
##contig=<ID=HDSC09421,length=24707>
##contig=<ID=HDSC09422,length=27542>
##contig=<ID=HDSC09423,length=29871>
##contig=<ID=HDSC09424,length=24698>
##contig=<ID=HDSC09425,length=34279>
##contig=<ID=HDSC09426,length=34223>
##contig=<ID=HDSC09427,length=24692>
##contig=<ID=HDSC09428,length=24690>
##contig=<ID=HDSC09429,length=24682>
##contig=<ID=HDSC09430,length=24675>
##contig=<ID=HDSC09431,length=24667>
##contig=<ID=HDSC09432,length=38088>
##contig=<ID=HDSC09433,length=49921>
##contig=<ID=HDSC09434,length=24664>
##contig=<ID=HDSC09435,length=24660>
##contig=<ID=HDSC09436,length=24658>
##contig=<ID=HDSC09437,length=24654>
##contig=<ID=HDSC09438,length=43310>
##contig=<ID=HDSC09439,length=24650>
##contig=<ID=HDSC09440,length=24650>
##contig=<ID=HDSC09441,length=24649>
##contig=<ID=HDSC09442,length=29713>
##contig=<ID=HDSC09443,length=30703>
##contig=<ID=HDSC09444,length=38290>
##contig=<ID=HDSC09445,length=30216>
##contig=<ID=HDSC09446,length=44920>
##contig=<ID=HDSC09447,length=33042>
##contig=<ID=HDSC09448,length=36808>
##contig=<ID=HDSC09449,length=35560>
##contig=<ID=HDSC09450,length=30228>
##contig=<ID=HDSC09451,length=29036>
##contig=<ID=HDSC09452,length=24603>
##contig=<ID=HDSC09453,length=24598>
##contig=<ID=HDSC09454,length=26982>
##contig=<ID=HDSC09455,length=24594>
##contig=<ID=HDSC09456,length=24592>
##contig=<ID=HDSC09457,length=24579>
##contig=<ID=HDSC09458,length=35541>
##contig=<ID=HDSC09459,length=82814>
##contig=<ID=HDSC09460,length=32083>
##contig=<ID=HDSC09461,length=24567>
##contig=<ID=HDSC09462,length=43767>
##contig=<ID=HDSC09463,length=24564>
##contig=<ID=HDSC09464,length=24564>
##contig=<ID=HDSC09465,length=61865>
##contig=<ID=HDSC09466,length=42588>
##contig=<ID=HDSC09467,length=32072>
##contig=<ID=HDSC09468,length=48463>
##contig=<ID=HDSC09469,length=27088>
##contig=<ID=HDSC09470,length=45161>
##contig=<ID=HDSC09471,length=28666>
##contig=<ID=HDSC09472,length=28971>
##contig=<ID=HDSC09473,length=51916>
##contig=<ID=HDSC09474,length=30559>
##contig=<ID=HDSC09475,length=27400>
##contig=<ID=HDSC09476,length=42494>
##contig=<ID=HDSC09477,length=24518>
##contig=<ID=HDSC09478,length=24518>
##contig=<ID=HDSC09479,length=24517>
##contig=<ID=HDSC09480,length=47444>
##contig=<ID=HDSC09481,length=48142>
##contig=<ID=HDSC09482,length=60431>
##contig=<ID=HDSC09483,length=30938>
##contig=<ID=HDSC09484,length=24488>
##contig=<ID=HDSC09485,length=27332>
##contig=<ID=HDSC09486,length=26623>
##contig=<ID=HDSC09487,length=36681>
##contig=<ID=HDSC09488,length=40834>
##contig=<ID=HDSC09489,length=70644>
##contig=<ID=HDSC09490,length=29470>
##contig=<ID=HDSC09491,length=24455>
##contig=<ID=HDSC09492,length=47549>
##contig=<ID=HDSC09493,length=24452>
##contig=<ID=HDSC09494,length=73682>
##contig=<ID=HDSC09495,length=30237>
##contig=<ID=HDSC09496,length=24445>
##contig=<ID=HDSC09497,length=43504>
##contig=<ID=HDSC09498,length=24443>
##contig=<ID=HDSC09499,length=24439>
##contig=<ID=HDSC09500,length=24439>
##contig=<ID=HDSC09501,length=24433>
##contig=<ID=HDSC09502,length=62225>
##contig=<ID=HDSC09503,length=30913>
##contig=<ID=HDSC09504,length=24419>
##contig=<ID=HDSC09505,length=24412>
##contig=<ID=HDSC09506,length=24411>
##contig=<ID=HDSC09507,length=29760>
##contig=<ID=HDSC09508,length=24405>
##contig=<ID=HDSC09509,length=32658>
##contig=<ID=HDSC09510,length=24403>
##contig=<ID=HDSC09511,length=38325>
##contig=<ID=HDSC09512,length=24393>
##contig=<ID=HDSC09513,length=31674>
##contig=<ID=HDSC09514,length=71067>
##contig=<ID=HDSC09515,length=28381>
##contig=<ID=HDSC09516,length=29286>
##contig=<ID=HDSC09517,length=24380>
##contig=<ID=HDSC09518,length=34061>
##contig=<ID=HDSC09519,length=24379>
##contig=<ID=HDSC09520,length=27960>
##contig=<ID=HDSC09521,length=26415>
##contig=<ID=HDSC09522,length=24367>
##contig=<ID=HDSC09523,length=24363>
##contig=<ID=HDSC09524,length=35167>
##contig=<ID=HDSC09525,length=24349>
##contig=<ID=HDSC09526,length=32654>
##contig=<ID=HDSC09527,length=30886>
##contig=<ID=HDSC09528,length=26952>
##contig=<ID=HDSC09529,length=24322>
##contig=<ID=HDSC09530,length=51838>
##contig=<ID=HDSC09531,length=31556>
##contig=<ID=HDSC09532,length=24315>
##contig=<ID=HDSC09533,length=45835>
##contig=<ID=HDSC09534,length=33609>
##contig=<ID=HDSC09535,length=24308>
##contig=<ID=HDSC09536,length=24306>
##contig=<ID=HDSC09537,length=33494>
##contig=<ID=HDSC09538,length=24296>
##contig=<ID=HDSC09539,length=24295>
##contig=<ID=HDSC09540,length=51963>
##contig=<ID=HDSC09541,length=55855>
##contig=<ID=HDSC09542,length=25610>
##contig=<ID=HDSC09543,length=24280>
##contig=<ID=HDSC09544,length=24279>
##contig=<ID=HDSC09545,length=51141>
##contig=<ID=HDSC09546,length=24267>
##contig=<ID=HDSC09547,length=27207>
##contig=<ID=HDSC09548,length=48107>
##contig=<ID=HDSC09549,length=24263>
##contig=<ID=HDSC09550,length=26920>
##contig=<ID=HDSC09551,length=24254>
##contig=<ID=HDSC09552,length=40244>
##contig=<ID=HDSC09553,length=40915>
##contig=<ID=HDSC09554,length=24246>
##contig=<ID=HDSC09555,length=24242>
##contig=<ID=HDSC09556,length=48711>
##contig=<ID=HDSC09557,length=24234>
##contig=<ID=HDSC09558,length=24225>
##contig=<ID=HDSC09559,length=29043>
##contig=<ID=HDSC09560,length=41746>
##contig=<ID=HDSC09561,length=38354>
##contig=<ID=HDSC09562,length=41046>
##contig=<ID=HDSC09563,length=53345>
##contig=<ID=HDSC09564,length=24196>
##contig=<ID=HDSC09565,length=29225>
##contig=<ID=HDSC09566,length=24186>
##contig=<ID=HDSC09567,length=24181>
##contig=<ID=HDSC09568,length=24170>
##contig=<ID=HDSC09569,length=24165>
##contig=<ID=HDSC09570,length=24161>
##contig=<ID=HDSC09571,length=40410>
##contig=<ID=HDSC09572,length=24154>
##contig=<ID=HDSC09573,length=24153>
##contig=<ID=HDSC09574,length=24147>
##contig=<ID=HDSC09575,length=24147>
##contig=<ID=HDSC09576,length=34936>
##contig=<ID=HDSC09577,length=24139>
##contig=<ID=HDSC09578,length=24133>
##contig=<ID=HDSC09579,length=24128>
##contig=<ID=HDSC09580,length=24124>
##contig=<ID=HDSC09581,length=28171>
##contig=<ID=HDSC09582,length=24118>
##contig=<ID=HDSC09583,length=31361>
##contig=<ID=HDSC09584,length=90232>
##contig=<ID=HDSC09585,length=24116>
##contig=<ID=HDSC09586,length=24112>
##contig=<ID=HDSC09587,length=40835>
##contig=<ID=HDSC09588,length=40957>
##contig=<ID=HDSC09589,length=100427>
##contig=<ID=HDSC09590,length=24098>
##contig=<ID=HDSC09591,length=24093>
##contig=<ID=HDSC09592,length=24092>
##contig=<ID=HDSC09593,length=24085>
##contig=<ID=HDSC09594,length=36490>
##contig=<ID=HDSC09595,length=53486>
##contig=<ID=HDSC09596,length=31555>
##contig=<ID=HDSC09597,length=24068>
##contig=<ID=HDSC09598,length=24066>
##contig=<ID=HDSC09599,length=44906>
##contig=<ID=HDSC09600,length=24043>
##contig=<ID=HDSC09601,length=44771>
##contig=<ID=HDSC09602,length=28654>
##contig=<ID=HDSC09603,length=47922>
##contig=<ID=HDSC09604,length=24019>
##contig=<ID=HDSC09605,length=41619>
##contig=<ID=HDSC09606,length=28930>
##contig=<ID=HDSC09607,length=24012>
##contig=<ID=HDSC09608,length=24010>
##contig=<ID=HDSC09609,length=24008>
##contig=<ID=HDSC09610,length=49746>
##contig=<ID=HDSC09611,length=40757>
##contig=<ID=HDSC09612,length=53011>
##contig=<ID=HDSC09613,length=52848>
##contig=<ID=HDSC09614,length=26875>
##contig=<ID=HDSC09615,length=23979>
##contig=<ID=HDSC09616,length=42393>
##contig=<ID=HDSC09617,length=29758>
##contig=<ID=HDSC09618,length=23962>
##contig=<ID=HDSC09619,length=23954>
##contig=<ID=HDSC09620,length=49516>
##contig=<ID=HDSC09621,length=29148>
##contig=<ID=HDSC09622,length=54878>
##contig=<ID=HDSC09623,length=38054>
##contig=<ID=HDSC09624,length=23940>
##contig=<ID=HDSC09625,length=30494>
##contig=<ID=HDSC09626,length=23934>
##contig=<ID=HDSC09627,length=23929>
##contig=<ID=HDSC09628,length=23919>
##contig=<ID=HDSC09629,length=23914>
##contig=<ID=HDSC09630,length=23892>
##contig=<ID=HDSC09631,length=75162>
##contig=<ID=HDSC09632,length=23887>
##contig=<ID=HDSC09633,length=45426>
##contig=<ID=HDSC09634,length=29217>
##contig=<ID=HDSC09635,length=23877>
##contig=<ID=HDSC09636,length=69127>
##contig=<ID=HDSC09637,length=23870>
##contig=<ID=HDSC09638,length=37240>
##contig=<ID=HDSC09639,length=27874>
##contig=<ID=HDSC09640,length=56049>
##contig=<ID=HDSC09641,length=52566>
##contig=<ID=HDSC09642,length=23850>
##contig=<ID=HDSC09643,length=37594>
##contig=<ID=HDSC09644,length=71890>
##contig=<ID=HDSC09645,length=56314>
##contig=<ID=HDSC09646,length=23820>
##contig=<ID=HDSC09647,length=23819>
##contig=<ID=HDSC09648,length=85424>
##contig=<ID=HDSC09649,length=30816>
##contig=<ID=HDSC09650,length=26268>
##contig=<ID=HDSC09651,length=23794>
##contig=<ID=HDSC09652,length=23793>
##contig=<ID=HDSC09653,length=86165>
##contig=<ID=HDSC09654,length=23789>
##contig=<ID=HDSC09655,length=23783>
##contig=<ID=HDSC09656,length=23778>
##contig=<ID=HDSC09657,length=23778>
##contig=<ID=HDSC09658,length=23774>
##contig=<ID=HDSC09659,length=23769>
##contig=<ID=HDSC09660,length=23768>
##contig=<ID=HDSC09661,length=23762>
##contig=<ID=HDSC09662,length=23762>
##contig=<ID=HDSC09663,length=29048>
##contig=<ID=HDSC09664,length=28384>
##contig=<ID=HDSC09665,length=38136>
##contig=<ID=HDSC09666,length=23738>
##contig=<ID=HDSC09667,length=28931>
##contig=<ID=HDSC09668,length=88956>
##contig=<ID=HDSC09669,length=89837>
##contig=<ID=HDSC09670,length=23716>
##contig=<ID=HDSC09671,length=100159>
##contig=<ID=HDSC09672,length=36303>
##contig=<ID=HDSC09673,length=88103>
##contig=<ID=HDSC09674,length=23705>
##contig=<ID=HDSC09675,length=23702>
##contig=<ID=HDSC09676,length=23700>
##contig=<ID=HDSC09677,length=31810>
##contig=<ID=HDSC09678,length=23697>
##contig=<ID=HDSC09679,length=55089>
##contig=<ID=HDSC09680,length=38534>
##contig=<ID=HDSC09681,length=23675>
##contig=<ID=HDSC09682,length=58718>
##contig=<ID=HDSC09683,length=64823>
##contig=<ID=HDSC09684,length=36103>
##contig=<ID=HDSC09685,length=67113>
##contig=<ID=HDSC09686,length=38159>
##contig=<ID=HDSC09687,length=50221>
##contig=<ID=HDSC09688,length=30239>
##contig=<ID=HDSC09689,length=48242>
##contig=<ID=HDSC09690,length=75419>
##contig=<ID=HDSC09691,length=30427>
##contig=<ID=HDSC09692,length=23645>
##contig=<ID=HDSC09693,length=27217>
##contig=<ID=HDSC09694,length=25212>
##contig=<ID=HDSC09695,length=35794>
##contig=<ID=HDSC09696,length=42935>
##contig=<ID=HDSC09697,length=48330>
##contig=<ID=HDSC09698,length=23631>
##contig=<ID=HDSC09699,length=81463>
##contig=<ID=HDSC09700,length=25268>
##contig=<ID=HDSC09701,length=23624>
##contig=<ID=HDSC09702,length=43104>
##contig=<ID=HDSC09703,length=64563>
##contig=<ID=HDSC09704,length=23616>
##contig=<ID=HDSC09705,length=61079>
##contig=<ID=HDSC09706,length=23613>
##contig=<ID=HDSC09707,length=45459>
##contig=<ID=HDSC09708,length=46694>
##contig=<ID=HDSC09709,length=23597>
##contig=<ID=HDSC09710,length=44370>
##contig=<ID=HDSC09711,length=46649>
##contig=<ID=HDSC09712,length=39616>
##contig=<ID=HDSC09713,length=23588>
##contig=<ID=HDSC09714,length=30461>
##contig=<ID=HDSC09715,length=23574>
##contig=<ID=HDSC09716,length=23570>
##contig=<ID=HDSC09717,length=34358>
##contig=<ID=HDSC09718,length=37343>
##contig=<ID=HDSC09719,length=27548>
##contig=<ID=HDSC09720,length=51500>
##contig=<ID=HDSC09721,length=25476>
##contig=<ID=HDSC09722,length=23541>
##contig=<ID=HDSC09723,length=53992>
##contig=<ID=HDSC09724,length=29992>
##contig=<ID=HDSC09725,length=42254>
##contig=<ID=HDSC09726,length=34936>
##contig=<ID=HDSC09727,length=29292>
##contig=<ID=HDSC09728,length=23509>
##contig=<ID=HDSC09729,length=23504>
##contig=<ID=HDSC09730,length=91774>
##contig=<ID=HDSC09731,length=23498>
##contig=<ID=HDSC09732,length=28601>
##contig=<ID=HDSC09733,length=26493>
##contig=<ID=HDSC09734,length=50051>
##contig=<ID=HDSC09735,length=23490>
##contig=<ID=HDSC09736,length=36478>
##contig=<ID=HDSC09737,length=23489>
##contig=<ID=HDSC09738,length=23481>
##contig=<ID=HDSC09739,length=25242>
##contig=<ID=HDSC09740,length=23474>
##contig=<ID=HDSC09741,length=43890>
##contig=<ID=HDSC09742,length=33167>
##contig=<ID=HDSC09743,length=54198>
##contig=<ID=HDSC09744,length=32433>
##contig=<ID=HDSC09745,length=34733>
##contig=<ID=HDSC09746,length=23445>
##contig=<ID=HDSC09747,length=36723>
##contig=<ID=HDSC09748,length=34035>
##contig=<ID=HDSC09749,length=47893>
##contig=<ID=HDSC09750,length=55177>
##contig=<ID=HDSC09751,length=23428>
##contig=<ID=HDSC09752,length=23425>
##contig=<ID=HDSC09753,length=23424>
##contig=<ID=HDSC09754,length=30166>
##contig=<ID=HDSC09755,length=23422>
##contig=<ID=HDSC09756,length=23416>
##contig=<ID=HDSC09757,length=43225>
##contig=<ID=HDSC09758,length=23399>
##contig=<ID=HDSC09759,length=29035>
##contig=<ID=HDSC09760,length=23386>
##contig=<ID=HDSC09761,length=54068>
##contig=<ID=HDSC09762,length=23377>
##contig=<ID=HDSC09763,length=67758>
##contig=<ID=HDSC09764,length=23374>
##contig=<ID=HDSC09765,length=23366>
##contig=<ID=HDSC09766,length=67361>
##contig=<ID=HDSC09767,length=23365>
##contig=<ID=HDSC09768,length=23364>
##contig=<ID=HDSC09769,length=23358>
##contig=<ID=HDSC09770,length=51208>
##contig=<ID=HDSC09771,length=59687>
##contig=<ID=HDSC09772,length=23345>
##contig=<ID=HDSC09773,length=23341>
##contig=<ID=HDSC09774,length=23341>
##contig=<ID=HDSC09775,length=23340>
##contig=<ID=HDSC09776,length=33418>
##contig=<ID=HDSC09777,length=45457>
##contig=<ID=HDSC09778,length=23331>
##contig=<ID=HDSC09779,length=70991>
##contig=<ID=HDSC09780,length=31794>
##contig=<ID=HDSC09781,length=23320>
##contig=<ID=HDSC09782,length=24639>
##contig=<ID=HDSC09783,length=49363>
##contig=<ID=HDSC09784,length=23307>
##contig=<ID=HDSC09785,length=62322>
##contig=<ID=HDSC09786,length=23300>
##contig=<ID=HDSC09787,length=23296>
##contig=<ID=HDSC09788,length=30245>
##contig=<ID=HDSC09789,length=30334>
##contig=<ID=HDSC09790,length=29534>
##contig=<ID=HDSC09791,length=39641>
##contig=<ID=HDSC09792,length=23294>
##contig=<ID=HDSC09793,length=23288>
##contig=<ID=HDSC09794,length=31745>
##contig=<ID=HDSC09795,length=23279>
##contig=<ID=HDSC09796,length=35206>
##contig=<ID=HDSC09797,length=25431>
##contig=<ID=HDSC09798,length=23258>
##contig=<ID=HDSC09799,length=39246>
##contig=<ID=HDSC09800,length=23247>
##contig=<ID=HDSC09801,length=42442>
##contig=<ID=HDSC09802,length=33870>
##contig=<ID=HDSC09803,length=34124>
##contig=<ID=HDSC09804,length=32465>
##contig=<ID=HDSC09805,length=28342>
##contig=<ID=HDSC09806,length=45191>
##contig=<ID=HDSC09807,length=23217>
##contig=<ID=HDSC09808,length=23216>
##contig=<ID=HDSC09809,length=44481>
##contig=<ID=HDSC09810,length=64061>
##contig=<ID=HDSC09811,length=57262>
##contig=<ID=HDSC09812,length=37062>
##contig=<ID=HDSC09813,length=23195>
##contig=<ID=HDSC09814,length=23189>
##contig=<ID=HDSC09815,length=24560>
##contig=<ID=HDSC09816,length=23176>
##contig=<ID=HDSC09817,length=23175>
##contig=<ID=HDSC09818,length=23172>
##contig=<ID=HDSC09819,length=23172>
##contig=<ID=HDSC09820,length=47316>
##contig=<ID=HDSC09821,length=35635>
##contig=<ID=HDSC09822,length=48543>
##contig=<ID=HDSC09823,length=32673>
##contig=<ID=HDSC09824,length=37886>
##contig=<ID=HDSC09825,length=47120>
##contig=<ID=HDSC09826,length=38664>
##contig=<ID=HDSC09827,length=23123>
##contig=<ID=HDSC09828,length=42969>
##contig=<ID=HDSC09829,length=26691>
##contig=<ID=HDSC09830,length=28430>
##contig=<ID=HDSC09831,length=26278>
##contig=<ID=HDSC09832,length=23109>
##contig=<ID=HDSC09833,length=42583>
##contig=<ID=HDSC09834,length=23095>
##contig=<ID=HDSC09835,length=23094>
##contig=<ID=HDSC09836,length=41876>
##contig=<ID=HDSC09837,length=23091>
##contig=<ID=HDSC09838,length=23089>
##contig=<ID=HDSC09839,length=61731>
##contig=<ID=HDSC09840,length=63111>
##contig=<ID=HDSC09841,length=56411>
##contig=<ID=HDSC09842,length=36978>
##contig=<ID=HDSC09843,length=41309>
##contig=<ID=HDSC09844,length=48707>
##contig=<ID=HDSC09845,length=48466>
##contig=<ID=HDSC09846,length=37151>
##contig=<ID=HDSC09847,length=23062>
##contig=<ID=HDSC09848,length=25632>
##contig=<ID=HDSC09849,length=33849>
##contig=<ID=HDSC09850,length=30105>
##contig=<ID=HDSC09851,length=49078>
##contig=<ID=HDSC09852,length=32046>
##contig=<ID=HDSC09853,length=23048>
##contig=<ID=HDSC09854,length=23042>
##contig=<ID=HDSC09855,length=23037>
##contig=<ID=HDSC09856,length=40066>
##contig=<ID=HDSC09857,length=23023>
##contig=<ID=HDSC09858,length=29563>
##contig=<ID=HDSC09859,length=37885>
##contig=<ID=HDSC09860,length=33886>
##contig=<ID=HDSC09861,length=29559>
##contig=<ID=HDSC09862,length=28141>
##contig=<ID=HDSC09863,length=57333>
##contig=<ID=HDSC09864,length=34444>
##contig=<ID=HDSC09865,length=23000>
##contig=<ID=HDSC09866,length=44998>
##contig=<ID=HDSC09867,length=24573>
##contig=<ID=HDSC09868,length=48887>
##contig=<ID=HDSC09869,length=22981>
##contig=<ID=HDSC09870,length=22977>
##contig=<ID=HDSC09871,length=22975>
##contig=<ID=HDSC09872,length=22974>
##contig=<ID=HDSC09873,length=22969>
##contig=<ID=HDSC09874,length=22968>
##contig=<ID=HDSC09875,length=37273>
##contig=<ID=HDSC09876,length=22966>
##contig=<ID=HDSC09877,length=39991>
##contig=<ID=HDSC09878,length=69464>
##contig=<ID=HDSC09879,length=31326>
##contig=<ID=HDSC09880,length=40290>
##contig=<ID=HDSC09881,length=43250>
##contig=<ID=HDSC09882,length=94159>
##contig=<ID=HDSC09883,length=48642>
##contig=<ID=HDSC09884,length=61314>
##contig=<ID=HDSC09885,length=25195>
##contig=<ID=HDSC09886,length=44881>
##contig=<ID=HDSC09887,length=60515>
##contig=<ID=HDSC09888,length=41605>
##contig=<ID=HDSC09889,length=37693>
##contig=<ID=HDSC09890,length=22922>
##contig=<ID=HDSC09891,length=44359>
##contig=<ID=HDSC09892,length=24106>
##contig=<ID=HDSC09893,length=28015>
##contig=<ID=HDSC09894,length=24802>
##contig=<ID=HDSC09895,length=25859>
##contig=<ID=HDSC09896,length=22903>
##contig=<ID=HDSC09897,length=22902>
##contig=<ID=HDSC09898,length=22885>
##contig=<ID=HDSC09899,length=33138>
##contig=<ID=HDSC09900,length=22873>
##contig=<ID=HDSC09901,length=22871>
##contig=<ID=HDSC09902,length=44339>
##contig=<ID=HDSC09903,length=45443>
##contig=<ID=HDSC09904,length=31564>
##contig=<ID=HDSC09905,length=51244>
##contig=<ID=HDSC09906,length=27974>
##contig=<ID=HDSC09907,length=22843>
##contig=<ID=HDSC09908,length=22837>
##contig=<ID=HDSC09909,length=22834>
##contig=<ID=HDSC09910,length=22828>
##contig=<ID=HDSC09911,length=31602>
##contig=<ID=HDSC09912,length=22814>
##contig=<ID=HDSC09913,length=59654>
##contig=<ID=HDSC09914,length=22804>
##contig=<ID=HDSC09915,length=27709>
##contig=<ID=HDSC09916,length=44184>
##contig=<ID=HDSC09917,length=46081>
##contig=<ID=HDSC09918,length=34986>
##contig=<ID=HDSC09919,length=22782>
##contig=<ID=HDSC09920,length=49518>
##contig=<ID=HDSC09921,length=24108>
##contig=<ID=HDSC09922,length=22774>
##contig=<ID=HDSC09923,length=22772>
##contig=<ID=HDSC09924,length=22771>
##contig=<ID=HDSC09925,length=27649>
##contig=<ID=HDSC09926,length=22769>
##contig=<ID=HDSC09927,length=30959>
##contig=<ID=HDSC09928,length=22768>
##contig=<ID=HDSC09929,length=22762>
##contig=<ID=HDSC09930,length=45780>
##contig=<ID=HDSC09931,length=46066>
##contig=<ID=HDSC09932,length=22754>
##contig=<ID=HDSC09933,length=51949>
##contig=<ID=HDSC09934,length=22739>
##contig=<ID=HDSC09935,length=22735>
##contig=<ID=HDSC09936,length=33568>
##contig=<ID=HDSC09937,length=25266>
##contig=<ID=HDSC09938,length=22726>
##contig=<ID=HDSC09939,length=33425>
##contig=<ID=HDSC09940,length=23850>
##contig=<ID=HDSC09941,length=46610>
##contig=<ID=HDSC09942,length=45132>
##contig=<ID=HDSC09943,length=22706>
##contig=<ID=HDSC09944,length=78477>
##contig=<ID=HDSC09945,length=30321>
##contig=<ID=HDSC09946,length=51460>
##contig=<ID=HDSC09947,length=35132>
##contig=<ID=HDSC09948,length=41132>
##contig=<ID=HDSC09949,length=28993>
##contig=<ID=HDSC09950,length=22680>
##contig=<ID=HDSC09951,length=41218>
##contig=<ID=HDSC09952,length=22672>
##contig=<ID=HDSC09953,length=22664>
##contig=<ID=HDSC09954,length=28706>
##contig=<ID=HDSC09955,length=28053>
##contig=<ID=HDSC09956,length=40605>
##contig=<ID=HDSC09957,length=47491>
##contig=<ID=HDSC09958,length=22646>
##contig=<ID=HDSC09959,length=22641>
##contig=<ID=HDSC09960,length=32589>
##contig=<ID=HDSC09961,length=22629>
##contig=<ID=HDSC09962,length=38472>
##contig=<ID=HDSC09963,length=22624>
##contig=<ID=HDSC09964,length=29365>
##contig=<ID=HDSC09965,length=75477>
##contig=<ID=HDSC09966,length=22610>
##contig=<ID=HDSC09967,length=22602>
##contig=<ID=HDSC09968,length=22597>
##contig=<ID=HDSC09969,length=27409>
##contig=<ID=HDSC09970,length=22584>
##contig=<ID=HDSC09971,length=81463>
##contig=<ID=HDSC09972,length=74766>
##contig=<ID=HDSC09973,length=23955>
##contig=<ID=HDSC09974,length=37515>
##contig=<ID=HDSC09975,length=33766>
##contig=<ID=HDSC09976,length=26309>
##contig=<ID=HDSC09977,length=28588>
##contig=<ID=HDSC09978,length=22558>
##contig=<ID=HDSC09979,length=22558>
##contig=<ID=HDSC09980,length=43668>
##contig=<ID=HDSC09981,length=22555>
##contig=<ID=HDSC09982,length=22554>
##contig=<ID=HDSC09983,length=22549>
##contig=<ID=HDSC09984,length=22543>
##contig=<ID=HDSC09985,length=22540>
##contig=<ID=HDSC09986,length=22539>
##contig=<ID=HDSC09987,length=22533>
##contig=<ID=HDSC09988,length=22531>
##contig=<ID=HDSC09989,length=25686>
##contig=<ID=HDSC09990,length=26865>
##contig=<ID=HDSC09991,length=43051>
##contig=<ID=HDSC09992,length=22516>
##contig=<ID=HDSC09993,length=70082>
##contig=<ID=HDSC09994,length=22512>
##contig=<ID=HDSC09995,length=44992>
##contig=<ID=HDSC09996,length=57946>
##contig=<ID=HDSC09997,length=34117>
##contig=<ID=HDSC09998,length=22496>
##contig=<ID=HDSC09999,length=30000>
##contig=<ID=HDSC10000,length=24368>
##contig=<ID=HDSC10001,length=28529>
##contig=<ID=HDSC10002,length=22484>
##contig=<ID=HDSC10003,length=34786>
##contig=<ID=HDSC10004,length=22483>
##contig=<ID=HDSC10005,length=22474>
##contig=<ID=HDSC10006,length=22469>
##contig=<ID=HDSC10007,length=55259>
##contig=<ID=HDSC10008,length=26272>
##contig=<ID=HDSC10009,length=22451>
##contig=<ID=HDSC10010,length=29923>
##contig=<ID=HDSC10011,length=22433>
##contig=<ID=HDSC10012,length=22432>
##contig=<ID=HDSC10013,length=22428>
##contig=<ID=HDSC10014,length=44080>
##contig=<ID=HDSC10015,length=25596>
##contig=<ID=HDSC10016,length=35290>
##contig=<ID=HDSC10017,length=41791>
##contig=<ID=HDSC10018,length=22391>
##contig=<ID=HDSC10019,length=42649>
##contig=<ID=HDSC10020,length=41515>
##contig=<ID=HDSC10021,length=22380>
##contig=<ID=HDSC10022,length=22380>
##contig=<ID=HDSC10023,length=22379>
##contig=<ID=HDSC10024,length=22370>
##contig=<ID=HDSC10025,length=29560>
##contig=<ID=HDSC10026,length=22367>
##contig=<ID=HDSC10027,length=22366>
##contig=<ID=HDSC10028,length=22361>
##contig=<ID=HDSC10029,length=22353>
##contig=<ID=HDSC10030,length=27147>
##contig=<ID=HDSC10031,length=34633>
##contig=<ID=HDSC10032,length=22345>
##contig=<ID=HDSC10033,length=41118>
##contig=<ID=HDSC10034,length=22335>
##contig=<ID=HDSC10035,length=22334>
##contig=<ID=HDSC10036,length=55335>
##contig=<ID=HDSC10037,length=75684>
##contig=<ID=HDSC10038,length=27238>
##contig=<ID=HDSC10039,length=44578>
##contig=<ID=HDSC10040,length=34855>
##contig=<ID=HDSC10041,length=22295>
##contig=<ID=HDSC10042,length=22291>
##contig=<ID=HDSC10043,length=22290>
##contig=<ID=HDSC10044,length=68513>
##contig=<ID=HDSC10045,length=42542>
##contig=<ID=HDSC10046,length=22284>
##contig=<ID=HDSC10047,length=22282>
##contig=<ID=HDSC10048,length=30618>
##contig=<ID=HDSC10049,length=22274>
##contig=<ID=HDSC10050,length=32846>
##contig=<ID=HDSC10051,length=46394>
##contig=<ID=HDSC10052,length=33546>
##contig=<ID=HDSC10053,length=26950>
##contig=<ID=HDSC10054,length=48268>
##contig=<ID=HDSC10055,length=22258>
##contig=<ID=HDSC10056,length=30510>
##contig=<ID=HDSC10057,length=42101>
##contig=<ID=HDSC10058,length=22245>
##contig=<ID=HDSC10059,length=22244>
##contig=<ID=HDSC10060,length=30285>
##contig=<ID=HDSC10061,length=48461>
##contig=<ID=HDSC10062,length=74481>
##contig=<ID=HDSC10063,length=22238>
##contig=<ID=HDSC10064,length=22231>
##contig=<ID=HDSC10065,length=27552>
##contig=<ID=HDSC10066,length=32420>
##contig=<ID=HDSC10067,length=46754>
##contig=<ID=HDSC10068,length=36705>
##contig=<ID=HDSC10069,length=22205>
##contig=<ID=HDSC10070,length=22204>
##contig=<ID=HDSC10071,length=22201>
##contig=<ID=HDSC10072,length=22198>
##contig=<ID=HDSC10073,length=26877>
##contig=<ID=HDSC10074,length=30227>
##contig=<ID=HDSC10075,length=29096>
##contig=<ID=HDSC10076,length=22186>
##contig=<ID=HDSC10077,length=28547>
##contig=<ID=HDSC10078,length=27757>
##contig=<ID=HDSC10079,length=22174>
##contig=<ID=HDSC10080,length=22172>
##contig=<ID=HDSC10081,length=23710>
##contig=<ID=HDSC10082,length=22163>
##contig=<ID=HDSC10083,length=24153>
##contig=<ID=HDSC10084,length=47034>
##contig=<ID=HDSC10085,length=22162>
##contig=<ID=HDSC10086,length=27458>
##contig=<ID=HDSC10087,length=51278>
##contig=<ID=HDSC10088,length=22139>
##contig=<ID=HDSC10089,length=47904>
##contig=<ID=HDSC10090,length=26482>
##contig=<ID=HDSC10091,length=29023>
##contig=<ID=HDSC10092,length=24242>
##contig=<ID=HDSC10093,length=48349>
##contig=<ID=HDSC10094,length=24063>
##contig=<ID=HDSC10095,length=26578>
##contig=<ID=HDSC10096,length=22090>
##contig=<ID=HDSC10097,length=22087>
##contig=<ID=HDSC10098,length=24629>
##contig=<ID=HDSC10099,length=31971>
##contig=<ID=HDSC10100,length=23715>
##contig=<ID=HDSC10101,length=37595>
##contig=<ID=HDSC10102,length=34061>
##contig=<ID=HDSC10103,length=22054>
##contig=<ID=HDSC10104,length=29949>
##contig=<ID=HDSC10105,length=34351>
##contig=<ID=HDSC10106,length=36674>
##contig=<ID=HDSC10107,length=22021>
##contig=<ID=HDSC10108,length=38697>
##contig=<ID=HDSC10109,length=41405>
##contig=<ID=HDSC10110,length=28940>
##contig=<ID=HDSC10111,length=22000>
##contig=<ID=HDSC10112,length=21992>
##contig=<ID=HDSC10113,length=47371>
##contig=<ID=HDSC10114,length=29495>
##contig=<ID=HDSC10115,length=71354>
##contig=<ID=HDSC10116,length=21973>
##contig=<ID=HDSC10117,length=28864>
##contig=<ID=HDSC10118,length=30874>
##contig=<ID=HDSC10119,length=21947>
##contig=<ID=HDSC10120,length=21940>
##contig=<ID=HDSC10121,length=21930>
##contig=<ID=HDSC10122,length=43832>
##contig=<ID=HDSC10123,length=28716>
##contig=<ID=HDSC10124,length=26617>
##contig=<ID=HDSC10125,length=41333>
##contig=<ID=HDSC10126,length=31206>
##contig=<ID=HDSC10127,length=21916>
##contig=<ID=HDSC10128,length=21909>
##contig=<ID=HDSC10129,length=24844>
##contig=<ID=HDSC10130,length=30908>
##contig=<ID=HDSC10131,length=33406>
##contig=<ID=HDSC10132,length=32115>
##contig=<ID=HDSC10133,length=21893>
##contig=<ID=HDSC10134,length=23165>
##contig=<ID=HDSC10135,length=42056>
##contig=<ID=HDSC10136,length=45662>
##contig=<ID=HDSC10137,length=21887>
##contig=<ID=HDSC10138,length=21873>
##contig=<ID=HDSC10139,length=29839>
##contig=<ID=HDSC10140,length=27461>
##contig=<ID=HDSC10141,length=21856>
##contig=<ID=HDSC10142,length=21856>
##contig=<ID=HDSC10143,length=21855>
##contig=<ID=HDSC10144,length=40558>
##contig=<ID=HDSC10145,length=40841>
##contig=<ID=HDSC10146,length=67400>
##contig=<ID=HDSC10147,length=21840>
##contig=<ID=HDSC10148,length=21839>
##contig=<ID=HDSC10149,length=35759>
##contig=<ID=HDSC10150,length=21832>
##contig=<ID=HDSC10151,length=44151>
##contig=<ID=HDSC10152,length=21820>
##contig=<ID=HDSC10153,length=21814>
##contig=<ID=HDSC10154,length=21802>
##contig=<ID=HDSC10155,length=41679>
##contig=<ID=HDSC10156,length=21795>
##contig=<ID=HDSC10157,length=21795>
##contig=<ID=HDSC10158,length=25800>
##contig=<ID=HDSC10159,length=24636>
##contig=<ID=HDSC10160,length=21786>
##contig=<ID=HDSC10161,length=21783>
##contig=<ID=HDSC10162,length=37814>
##contig=<ID=HDSC10163,length=21764>
##contig=<ID=HDSC10164,length=21762>
##contig=<ID=HDSC10165,length=86850>
##contig=<ID=HDSC10166,length=39442>
##contig=<ID=HDSC10167,length=43772>
##contig=<ID=HDSC10168,length=35760>
##contig=<ID=HDSC10169,length=84321>
##contig=<ID=HDSC10170,length=21736>
##contig=<ID=HDSC10171,length=21729>
##contig=<ID=HDSC10172,length=21721>
##contig=<ID=HDSC10173,length=25214>
##contig=<ID=HDSC10174,length=21712>
##contig=<ID=HDSC10175,length=31096>
##contig=<ID=HDSC10176,length=21708>
##contig=<ID=HDSC10177,length=21701>
##contig=<ID=HDSC10178,length=38380>
##contig=<ID=HDSC10179,length=48239>
##contig=<ID=HDSC10180,length=31451>
##contig=<ID=HDSC10181,length=21691>
##contig=<ID=HDSC10182,length=21685>
##contig=<ID=HDSC10183,length=21684>
##contig=<ID=HDSC10184,length=24512>
##contig=<ID=HDSC10185,length=47236>
##contig=<ID=HDSC10186,length=21673>
##contig=<ID=HDSC10187,length=23138>
##contig=<ID=HDSC10188,length=37512>
##contig=<ID=HDSC10189,length=21664>
##contig=<ID=HDSC10190,length=21655>
##contig=<ID=HDSC10191,length=34972>
##contig=<ID=HDSC10192,length=34107>
##contig=<ID=HDSC10193,length=33494>
##contig=<ID=HDSC10194,length=21647>
##contig=<ID=HDSC10195,length=51763>
##contig=<ID=HDSC10196,length=21641>
##contig=<ID=HDSC10197,length=28454>
##contig=<ID=HDSC10198,length=28984>
##contig=<ID=HDSC10199,length=65174>
##contig=<ID=HDSC10200,length=36756>
##contig=<ID=HDSC10201,length=21614>
##contig=<ID=HDSC10202,length=21610>
##contig=<ID=HDSC10203,length=25540>
##contig=<ID=HDSC10204,length=21603>
##contig=<ID=HDSC10205,length=44192>
##contig=<ID=HDSC10206,length=21600>
##contig=<ID=HDSC10207,length=31955>
##contig=<ID=HDSC10208,length=21598>
##contig=<ID=HDSC10209,length=21597>
##contig=<ID=HDSC10210,length=21597>
##contig=<ID=HDSC10211,length=40922>
##contig=<ID=HDSC10212,length=73865>
##contig=<ID=HDSC10213,length=27256>
##contig=<ID=HDSC10214,length=21584>
##contig=<ID=HDSC10215,length=21582>
##contig=<ID=HDSC10216,length=27378>
##contig=<ID=HDSC10217,length=21576>
##contig=<ID=HDSC10218,length=39456>
##contig=<ID=HDSC10219,length=57096>
##contig=<ID=HDSC10220,length=21563>
##contig=<ID=HDSC10221,length=25632>
##contig=<ID=HDSC10222,length=26332>
##contig=<ID=HDSC10223,length=37530>
##contig=<ID=HDSC10224,length=40217>
##contig=<ID=HDSC10225,length=23353>
##contig=<ID=HDSC10226,length=21539>
##contig=<ID=HDSC10227,length=21529>
##contig=<ID=HDSC10228,length=30371>
##contig=<ID=HDSC10229,length=21526>
##contig=<ID=HDSC10230,length=31411>
##contig=<ID=HDSC10231,length=21524>
##contig=<ID=HDSC10232,length=27641>
##contig=<ID=HDSC10233,length=21518>
##contig=<ID=HDSC10234,length=28700>
##contig=<ID=HDSC10235,length=29309>
##contig=<ID=HDSC10236,length=46359>
##contig=<ID=HDSC10237,length=38045>
##contig=<ID=HDSC10238,length=70137>
##contig=<ID=HDSC10239,length=21509>
##contig=<ID=HDSC10240,length=37105>
##contig=<ID=HDSC10241,length=21493>
##contig=<ID=HDSC10242,length=34827>
##contig=<ID=HDSC10243,length=47418>
##contig=<ID=HDSC10244,length=28055>
##contig=<ID=HDSC10245,length=23900>
##contig=<ID=HDSC10246,length=65684>
##contig=<ID=HDSC10247,length=22650>
##contig=<ID=HDSC10248,length=39221>
##contig=<ID=HDSC10249,length=25123>
##contig=<ID=HDSC10250,length=48418>
##contig=<ID=HDSC10251,length=28190>
##contig=<ID=HDSC10252,length=60104>
##contig=<ID=HDSC10253,length=21451>
##contig=<ID=HDSC10254,length=45491>
##contig=<ID=HDSC10255,length=49928>
##contig=<ID=HDSC10256,length=46310>
##contig=<ID=HDSC10257,length=41703>
##contig=<ID=HDSC10258,length=31628>
##contig=<ID=HDSC10259,length=21428>
##contig=<ID=HDSC10260,length=30920>
##contig=<ID=HDSC10261,length=21422>
##contig=<ID=HDSC10262,length=24238>
##contig=<ID=HDSC10263,length=21412>
##contig=<ID=HDSC10264,length=51942>
##contig=<ID=HDSC10265,length=21410>
##contig=<ID=HDSC10266,length=37603>
##contig=<ID=HDSC10267,length=23817>
##contig=<ID=HDSC10268,length=24676>
##contig=<ID=HDSC10269,length=21387>
##contig=<ID=HDSC10270,length=55733>
##contig=<ID=HDSC10271,length=21380>
##contig=<ID=HDSC10272,length=50856>
##contig=<ID=HDSC10273,length=21375>
##contig=<ID=HDSC10274,length=21373>
##contig=<ID=HDSC10275,length=21372>
##contig=<ID=HDSC10276,length=21370>
##contig=<ID=HDSC10277,length=21370>
##contig=<ID=HDSC10278,length=21363>
##contig=<ID=HDSC10279,length=40878>
##contig=<ID=HDSC10280,length=45021>
##contig=<ID=HDSC10281,length=43619>
##contig=<ID=HDSC10282,length=21358>
##contig=<ID=HDSC10283,length=23448>
##contig=<ID=HDSC10284,length=33040>
##contig=<ID=HDSC10285,length=21348>
##contig=<ID=HDSC10286,length=41305>
##contig=<ID=HDSC10287,length=40557>
##contig=<ID=HDSC10288,length=21340>
##contig=<ID=HDSC10289,length=23893>
##contig=<ID=HDSC10290,length=54542>
##contig=<ID=HDSC10291,length=21328>
[truncated: 49,282,756 more chars]
